# Supplementary material for: Bathynomus vaderi Ng, Sidabalok & Nguyen, 2025: the senior synonym of B. paracelensis Huang & Kawai, 2025 (Crustacea, Isopoda, Cirolanidae)
Source: Zookeys. 2026 Mar 17;1273:185–203. doi: 10.3897/zookeys.1273.179260 (PMC13014138; doi:10.3897/zookeys.1273.179260)
Supplement: XML Treatment for Bathynomus [file zookeys.1273.179260-treatment1.xml]

<!DOCTYPE tp:taxon-treatment
  PUBLIC "-//TaxonX//DTD Taxonomic Treatment Publishing DTD v0 20100105//EN" "tax-treatment-NSO.dtd">
<tp:taxon-treatment xmlns:tp="http://www.plazi.org/taxpub"><tp:treatment-meta><kwd-group><label>Taxon classification</label><kwd>
              <named-content content-type="kingdom">Animalia</named-content>
            </kwd><kwd>
              <named-content content-type="order">Isopoda</named-content>
            </kwd><kwd>
              <named-content content-type="family">Cirolanidae</named-content>
            </kwd></kwd-group><mixed-citation publication-type="journal"><person-group><name><surname>Ng</surname><given-names>Peter K. L.</given-names></name><name><surname>Bruce</surname><given-names>Niel L.</given-names></name><name><surname>Sidabalok</surname><given-names>Conni M.</given-names></name><name><surname>Yang</surname><given-names>Chien-Hui</given-names></name><name><surname>Nguyen</surname><given-names>Thanh Son</given-names></name><name><surname>Ahyong</surname><given-names>Shane T.</given-names></name></person-group><article-title><italic><tp:taxon-name><tp:taxon-name-part taxon-name-part-type="genus" reg="Bathynomus">Bathynomus</tp:taxon-name-part> <tp:taxon-name-part taxon-name-part-type="species" reg="vaderi">vaderi</tp:taxon-name-part></tp:taxon-name></italic> Ng, Sidabalok &amp; Nguyen, 2025: the senior synonym of <italic><tp:taxon-name><tp:taxon-name-part taxon-name-part-type="genus" reg="Bathynomus">B.</tp:taxon-name-part> <tp:taxon-name-part taxon-name-part-type="species" reg="paracelensis">paracelensis</tp:taxon-name-part></tp:taxon-name></italic> Huang &amp; Kawai, 2025 (<tp:taxon-name><tp:taxon-name-part taxon-name-part-type="superfamily" reg="Crustacea">Crustacea</tp:taxon-name-part></tp:taxon-name>, <tp:taxon-name><tp:taxon-name-part taxon-name-part-type="class" reg="Isopoda">Isopoda</tp:taxon-name-part></tp:taxon-name>, <tp:taxon-name><tp:taxon-name-part taxon-name-part-type="family" reg="Cirolanidae">Cirolanidae</tp:taxon-name-part></tp:taxon-name>)</article-title><source>Zookeys</source><day>17</day><month>03</month><year>2026</year><volume>1273</volume><fpage>185</fpage><lpage>203</lpage><pub-id pub-id-type="doi">10.3897/zookeys.1273.179260</pub-id></mixed-citation></tp:treatment-meta><tp:nomenclature><label>Genus</label><tp:taxon-name><object-id xmlns:xlink="http://www.w3.org/1999/xlink" content-type="arpha" xlink:type="simple">E499D3F5-FE4E-5720-AB40-BEAD7182442D</object-id>
                		<tp:taxon-name-part taxon-name-part-type="genus" reg="Bathynomus">Bathynomus</tp:taxon-name-part>
                	</tp:taxon-name><tp:taxon-authority>A. Milne-Edwards, 1879</tp:taxon-authority></tp:nomenclature><tp:treatment-sec sec-type="Restricted synonymy"><title>Restricted synonymy.</title><p>See <xref ref-type="bibr" rid="B19">Lowry and Dempsey (2006</xref>: 168).</p></tp:treatment-sec><tp:treatment-sec sec-type="Type species"><title>Type species.</title><p><italic><tp:taxon-name><tp:taxon-name-part taxon-name-part-type="genus" reg="Bathynomus">Bathynomus</tp:taxon-name-part> <tp:taxon-name-part taxon-name-part-type="species" reg="giganteus">giganteus</tp:taxon-name-part></tp:taxon-name></italic> A. Milne-Edwards, 1879; by monotypy.</p></tp:treatment-sec><ref-list><ref id="B19"><mixed-citation xmlns:xlink="http://www.w3.org/1999/xlink" xlink:type="simple">Lowry JK, Dempsey K (2006) The giant deep-sea scavenger genus <italic><tp:taxon-name><tp:taxon-name-part taxon-name-part-type="genus">Bathynomus</tp:taxon-name-part></tp:taxon-name></italic> (<tp:taxon-name><tp:taxon-name-part taxon-name-part-type="superfamily">Crustacea</tp:taxon-name-part></tp:taxon-name>, <tp:taxon-name><tp:taxon-name-part taxon-name-part-type="class">Isopoda</tp:taxon-name-part></tp:taxon-name>, <tp:taxon-name><tp:taxon-name-part taxon-name-part-type="family">Cirolanidae</tp:taxon-name-part></tp:taxon-name>) in the Indo-West Pacific. In: Richer De Forges B, Justine J-L (Eds) Tropical Deep-Sea Benthos, Vol. 24. Mémoires du Muséum national d’Histoire, Paris 193: 163–192.</mixed-citation></ref></ref-list></tp:taxon-treatment>
