# Supplementary material for: Bathynomus vaderi Ng, Sidabalok & Nguyen, 2025: the senior synonym of B. paracelensis Huang & Kawai, 2025 (Crustacea, Isopoda, Cirolanidae)
Source: Zookeys. 2026 Mar 17;1273:185–203. doi: 10.3897/zookeys.1273.179260 (PMC13014138; doi:10.3897/zookeys.1273.179260)
Supplement: XML Treatment for Bathynomus vaderi [file zookeys.1273.179260-treatment2.xml]

<!DOCTYPE tp:taxon-treatment
  PUBLIC "-//TaxonX//DTD Taxonomic Treatment Publishing DTD v0 20100105//EN" "tax-treatment-NSO.dtd">
<tp:taxon-treatment xmlns:tp="http://www.plazi.org/taxpub"><tp:treatment-meta><kwd-group><label>Taxon classification</label><kwd>
              <named-content content-type="kingdom">Animalia</named-content>
            </kwd><kwd>
              <named-content content-type="order">Isopoda</named-content>
            </kwd><kwd>
              <named-content content-type="family">Cirolanidae</named-content>
            </kwd></kwd-group><mixed-citation publication-type="journal"><person-group><name><surname>Ng</surname><given-names>Peter K. L.</given-names></name><name><surname>Bruce</surname><given-names>Niel L.</given-names></name><name><surname>Sidabalok</surname><given-names>Conni M.</given-names></name><name><surname>Yang</surname><given-names>Chien-Hui</given-names></name><name><surname>Nguyen</surname><given-names>Thanh Son</given-names></name><name><surname>Ahyong</surname><given-names>Shane T.</given-names></name></person-group><article-title><italic><tp:taxon-name><tp:taxon-name-part taxon-name-part-type="genus" reg="Bathynomus">Bathynomus</tp:taxon-name-part> <tp:taxon-name-part taxon-name-part-type="species" reg="vaderi">vaderi</tp:taxon-name-part></tp:taxon-name></italic> Ng, Sidabalok &amp; Nguyen, 2025: the senior synonym of <italic><tp:taxon-name><tp:taxon-name-part taxon-name-part-type="genus" reg="Bathynomus">B.</tp:taxon-name-part> <tp:taxon-name-part taxon-name-part-type="species" reg="paracelensis">paracelensis</tp:taxon-name-part></tp:taxon-name></italic> Huang &amp; Kawai, 2025 (<tp:taxon-name><tp:taxon-name-part taxon-name-part-type="superfamily" reg="Crustacea">Crustacea</tp:taxon-name-part></tp:taxon-name>, <tp:taxon-name><tp:taxon-name-part taxon-name-part-type="class" reg="Isopoda">Isopoda</tp:taxon-name-part></tp:taxon-name>, <tp:taxon-name><tp:taxon-name-part taxon-name-part-type="family" reg="Cirolanidae">Cirolanidae</tp:taxon-name-part></tp:taxon-name>)</article-title><source>Zookeys</source><day>17</day><month>03</month><year>2026</year><volume>1273</volume><fpage>185</fpage><lpage>203</lpage><pub-id pub-id-type="doi">10.3897/zookeys.1273.179260</pub-id></mixed-citation></tp:treatment-meta><tp:nomenclature><tp:taxon-name><object-id xmlns:xlink="http://www.w3.org/1999/xlink" content-type="arpha" xlink:type="simple">E89F0BB2-7392-57D5-BC48-93F14D4E2514</object-id>
                		<tp:taxon-name-part taxon-name-part-type="genus" reg="Bathynomus">Bathynomus</tp:taxon-name-part> <tp:taxon-name-part taxon-name-part-type="species" reg="vaderi">vaderi</tp:taxon-name-part>
                	</tp:taxon-name><tp:taxon-authority>Ng, Sidabalok &amp; Nguyen, 2025</tp:taxon-authority><xref ref-type="fig" rid="F1">Figs 1</xref><xref ref-type="fig" rid="F2">, 2</xref><xref ref-type="fig" rid="F3">, 3</xref><xref ref-type="fig" rid="F4">, 4</xref><tp:nomenclature-citation-list><tp:nomenclature-citation><tp:taxon-name><tp:taxon-name-part taxon-name-part-type="genus" reg="Bathynomus">Bathynomus</tp:taxon-name-part> <tp:taxon-name-part taxon-name-part-type="species" reg="vaderi">vaderi</tp:taxon-name-part></tp:taxon-name><comment> Ng, Sidabalok &amp; Nguyen, 2025: 296, figs 4–8, 9A–D, 10A. — <xref ref-type="bibr" rid="B1">Ahyong 2025</xref>: 169, 170, 176, 177, 180, 181, fig. 8D. — Huang &amp; Kawai, 2025: 2, 3, 15, 16, 18, 19, 21, 23, table 3.</comment></tp:nomenclature-citation><tp:nomenclature-citation><tp:taxon-name><tp:taxon-name-part taxon-name-part-type="genus" reg="Bathynomus">Bathynomus</tp:taxon-name-part> <tp:taxon-name-part taxon-name-part-type="species" reg="paracelensis">paracelensis</tp:taxon-name-part></tp:taxon-name><comment> Huang &amp; Kawai, 2025: 8, figs 1–6. [New synonymy].</comment></tp:nomenclature-citation></tp:nomenclature-citation-list></tp:nomenclature><tp:treatment-sec sec-type="Material examined"><title>Material examined.</title><p><italic><tp:taxon-name><tp:taxon-name-part taxon-name-part-type="genus" reg="Bathynomus">B.</tp:taxon-name-part> <tp:taxon-name-part taxon-name-part-type="species" reg="vaderi">vaderi</tp:taxon-name-part></tp:taxon-name></italic>—holotype: male (<abbrev xmlns:xlink="http://www.w3.org/1999/xlink" xlink:title="maximum total length" xlink:type="simple">TL</abbrev> 266 mm) (<abbrev xmlns:xlink="http://www.w3.org/1999/xlink" content-type="institution" xlink:title="National University of Singapore" xlink:type="simple">ZRC</abbrev> 2022.0621), offshore of Quy Nhơn City, Bình Định Province (= Gia Lai Province), south-central Vietnam, South China Sea, ca. 50 nautical miles from shore, from deep-water (depth not known), Vietnam, purchased by Tran Anh Duc from Eo Gió, Nhơn Lý commune; 27 March 2022. Paratypes: 1 male (<abbrev xmlns:xlink="http://www.w3.org/1999/xlink" xlink:title="maximum total length" xlink:type="simple">TL</abbrev> 270 mm) (<abbrev xmlns:xlink="http://www.w3.org/1999/xlink" content-type="institution" xlink:title="National University of Singapore" xlink:type="simple">ZRC</abbrev> 2024.0176), 1 male (<abbrev xmlns:xlink="http://www.w3.org/1999/xlink" xlink:title="maximum total length" xlink:type="simple">TL</abbrev> 258 mm) (<abbrev xmlns:xlink="http://www.w3.org/1999/xlink" content-type="institution" xlink:title="Zoology Collection of the Biological Museum, VNU University of Science, Hanoi, Vietnam" xlink:type="simple">ZVNU</abbrev> 110001), 1 male (<abbrev xmlns:xlink="http://www.w3.org/1999/xlink" xlink:title="maximum total length" xlink:type="simple">TL</abbrev> 257 mm) (<abbrev xmlns:xlink="http://www.w3.org/1999/xlink" content-type="institution" xlink:title="Zoology Collection of the Biological Museum, VNU University of Science, Hanoi, Vietnam" xlink:type="simple">ZVNU</abbrev> 110002), same data as holotype; 2 males (<abbrev xmlns:xlink="http://www.w3.org/1999/xlink" xlink:title="maximum total length" xlink:type="simple">TL</abbrev> 325 mm, 295 mm) (<abbrev xmlns:xlink="http://www.w3.org/1999/xlink" content-type="institution" xlink:title="National University of Singapore" xlink:type="simple">ZRC</abbrev> 2024.0180), off Quảng Ngãi, Bình Định (= Gia Lai), Khánh Hòa and/or Phú Yên (Đắk Lắk) Provinces, central Vietnam, South China Sea, collected by trawlers, purchased by NTS from seafood restaurant in Đà Nẵng City, Vietnam, September 2024.</p><fig id="F4" position="float" orientation="portrait"><object-id xmlns:xlink="http://www.w3.org/1999/xlink" content-type="doi" xlink:type="simple">10.3897/zookeys.1273.179260.figure4</object-id><object-id xmlns:xlink="http://www.w3.org/1999/xlink" content-type="arpha" xlink:type="simple">66EAC95B-37E5-5D8B-AFFE-4D2D8A3CA3E0</object-id><label>Figure 4.</label><caption><p><italic><tp:taxon-name><tp:taxon-name-part taxon-name-part-type="genus" reg="Bathynomus">Bathynomus</tp:taxon-name-part> <tp:taxon-name-part taxon-name-part-type="species" reg="vaderi">vaderi</tp:taxon-name-part></tp:taxon-name></italic> Ng, Sidabalok &amp; Nguyen, 2025. <bold>A–J</bold>. Type specimens of <italic><tp:taxon-name><tp:taxon-name-part taxon-name-part-type="genus" reg="Bathynomus">Bathynomus</tp:taxon-name-part> <tp:taxon-name-part taxon-name-part-type="species" reg="paracelensis">paracelensis</tp:taxon-name-part></tp:taxon-name></italic> Huang &amp; Kawai, 2025. <bold>A, E, H</bold>. Holotype female (<abbrev xmlns:xlink="http://www.w3.org/1999/xlink" xlink:title="maximum total length" xlink:type="simple">TL</abbrev> 214 mm) (<abbrev xmlns:xlink="http://www.w3.org/1999/xlink" content-type="institution" xlink:title="National Museum of Marine Biology—Crustacea Decapoda, National Museum of Marine Biology and Aquarium, Taiwan" xlink:type="simple">NMMB</abbrev> CD6300); <bold>B</bold>. Paratype ovigerous female (<abbrev xmlns:xlink="http://www.w3.org/1999/xlink" xlink:title="maximum total length" xlink:type="simple">TL</abbrev> 219 mm) (<abbrev xmlns:xlink="http://www.w3.org/1999/xlink" content-type="institution" xlink:title="National Museum of Marine Biology—Crustacea Decapoda, National Museum of Marine Biology and Aquarium, Taiwan" xlink:type="simple">NMMB</abbrev> CD6299); <bold>C, F, I</bold>. paratype female (<abbrev xmlns:xlink="http://www.w3.org/1999/xlink" xlink:title="maximum total length" xlink:type="simple">TL</abbrev> 217 mm) (<abbrev xmlns:xlink="http://www.w3.org/1999/xlink" content-type="institution" xlink:title="National Museum of Marine Biology—Crustacea Decapoda, National Museum of Marine Biology and Aquarium, Taiwan" xlink:type="simple">NMMB</abbrev> CD6301); <bold>D, G, J</bold>. Paratype ovigerous female (<abbrev xmlns:xlink="http://www.w3.org/1999/xlink" xlink:title="maximum total length" xlink:type="simple">TL</abbrev> 210 mm) (<abbrev xmlns:xlink="http://www.w3.org/1999/xlink" content-type="institution" xlink:title="National Museum of Marine Biology—Crustacea Decapoda, National Museum of Marine Biology and Aquarium, Taiwan" xlink:type="simple">NMMB</abbrev> CD6302). <bold>A–D</bold>. Dorsal view of pleotelson; <bold>E–G</bold>. Lateral view of pleotelson; <bold>H–J</bold>. Lateral view of pereon showing coxa of pereopod 7. Figure I laterally transposed to allow for comparisons.</p></caption><graphic xmlns:xlink="http://www.w3.org/1999/xlink" xlink:href="zookeys-1273-185_article-179260__-g004.jpg" id="oo_1563627.jpg" position="float" orientation="portrait" xlink:type="simple"><uri content-type="original_file" xlink:type="simple">https://binary.pensoft.net/fig/1563627</uri></graphic></fig><p><italic><tp:taxon-name><tp:taxon-name-part taxon-name-part-type="genus" reg="Bathynomus">B.</tp:taxon-name-part> <tp:taxon-name-part taxon-name-part-type="species" reg="paracelensis">paracelensis</tp:taxon-name-part></tp:taxon-name></italic>—holotype: female (<abbrev xmlns:xlink="http://www.w3.org/1999/xlink" xlink:title="maximum total length" xlink:type="simple">TL</abbrev> 214 mm) (<abbrev xmlns:xlink="http://www.w3.org/1999/xlink" content-type="institution" xlink:title="National Museum of Marine Biology—Crustacea Decapoda, National Museum of Marine Biology and Aquarium, Taiwan" xlink:type="simple">NMMB</abbrev> CD6300), Paracel Islands, Taiwan, South China Sea, 300–550 m, coll. bottom trawl, from fishermen by M.-C. Huang, 28 January 2023. Paratypes: 1 ovigerous female (<abbrev xmlns:xlink="http://www.w3.org/1999/xlink" xlink:title="maximum total length" xlink:type="simple">TL</abbrev> 219 mm) (<abbrev xmlns:xlink="http://www.w3.org/1999/xlink" content-type="institution" xlink:title="National Museum of Marine Biology—Crustacea Decapoda, National Museum of Marine Biology and Aquarium, Taiwan" xlink:type="simple">NMMB</abbrev> CD6299), 1 female (<abbrev xmlns:xlink="http://www.w3.org/1999/xlink" xlink:title="maximum total length" xlink:type="simple">TL</abbrev> 217 mm) (<abbrev xmlns:xlink="http://www.w3.org/1999/xlink" content-type="institution" xlink:title="National Museum of Marine Biology—Crustacea Decapoda, National Museum of Marine Biology and Aquarium, Taiwan" xlink:type="simple">NMMB</abbrev> CD6301), 1 ovigerous female (<abbrev xmlns:xlink="http://www.w3.org/1999/xlink" xlink:title="maximum total length" xlink:type="simple">TL</abbrev> 210 mm) (<abbrev xmlns:xlink="http://www.w3.org/1999/xlink" content-type="institution" xlink:title="National Museum of Marine Biology—Crustacea Decapoda, National Museum of Marine Biology and Aquarium, Taiwan" xlink:type="simple">NMMB</abbrev> CD6302), same data as holotype.</p></tp:treatment-sec><tp:treatment-sec sec-type="Comparative material"><title>Comparative material.</title><p><italic><tp:taxon-name><tp:taxon-name-part taxon-name-part-type="genus" reg="Bathynomus">B.</tp:taxon-name-part> <tp:taxon-name-part taxon-name-part-type="species" reg="jamesi">jamesi</tp:taxon-name-part></tp:taxon-name></italic>—4 males, 3 females (<named-content xmlns:xlink="http://www.w3.org/1999/xlink" content-type="dwc:institutional_code" xlink:title="Institute of Marine Biology, National Taiwan Ocean University" xlink:href="https://scientific-collections.gbif.org/institution/c3615803-3588-41a7-a76e-513229500131" xlink:type="simple">NTOU</named-content>), Tungsha Islands, coll. bottom trawl, from fishermen, provided by C.-H. Yang, 2023. Other material listed in <xref ref-type="bibr" rid="B12">Huang et al. (2022)</xref> and <xref ref-type="bibr" rid="B22">Ng et al. (2025)</xref> from <named-content xmlns:xlink="http://www.w3.org/1999/xlink" content-type="dwc:institutional_code" xlink:title="MNHN - Museum national d'Histoire naturelle" xlink:href="https://scientific-collections.gbif.org/institution/6a6ac6c5-1b8a-48db-91a2-f8661274ff80" xlink:type="simple">MNHN</named-content>, <abbrev xmlns:xlink="http://www.w3.org/1999/xlink" content-type="institution" xlink:title="Taiwan National Museum, Taipei, Taiwan" xlink:type="simple">TMCD</abbrev>, <abbrev xmlns:xlink="http://www.w3.org/1999/xlink" content-type="institution" xlink:title="National University of Singapore" xlink:type="simple">ZRC</abbrev> and <named-content xmlns:xlink="http://www.w3.org/1999/xlink" content-type="dwc:institutional_code" xlink:title="Institute of Marine Biology, National Taiwan Ocean University" xlink:href="https://scientific-collections.gbif.org/institution/c3615803-3588-41a7-a76e-513229500131" xlink:type="simple">NTOU</named-content>; and <xref ref-type="bibr" rid="B1">Ahyong (2025)</xref> from Australian Museum.</p></tp:treatment-sec><tp:treatment-sec sec-type="Remarks"><title>Remarks.</title><p><italic><tp:taxon-name><tp:taxon-name-part taxon-name-part-type="genus" reg="Bathynomus">Bathynomus</tp:taxon-name-part> <tp:taxon-name-part taxon-name-part-type="species" reg="vaderi">vaderi</tp:taxon-name-part></tp:taxon-name></italic> is best recognised by the following combination of characters: clypeus wide, broadly rectangular in ventral view, length to width ratio 0.62–0.70, lateral margins parallel, distal margins concave to almost straight, apex narrowly acute to gently rounded; pereopod 7 coxa proximally broad, distally narrowed and posteriorly curved; pleotelson with gently upwardly curved spines (almost straight in smaller specimens), with distinct row of setae present between spines; pleotelson 0.6 as long as wide; pleotelson longitudinally vaulted, dorsal margin in lateral view broadly convex; uropodal endopod distal margin with 11–15 (mean = 13) robust setae; lateral margin with continuous marginal setae along distal 83%, with 3–6 (mean = 4) robust setae; uropodal exopod length 2.5–2.6 × width, exopod distal margin with 4–7 (mean = 5) robust setae, lateral margin with 9–13 (mean = 11) robust setae; appendix masculina relatively short, reaching to posterior margin of pleopod 2 (updated from <xref ref-type="bibr" rid="B22">Ng et al. 2025</xref>).</p><p><xref ref-type="bibr" rid="B11">Huang and Kawai (2025</xref>: 15, 16, table 3) compared <italic><tp:taxon-name><tp:taxon-name-part taxon-name-part-type="genus" reg="Bathynomus">B.</tp:taxon-name-part> <tp:taxon-name-part taxon-name-part-type="species" reg="paracelensis">paracelensis</tp:taxon-name-part></tp:taxon-name></italic> with <italic><tp:taxon-name><tp:taxon-name-part taxon-name-part-type="genus" reg="Bathynomus">B.</tp:taxon-name-part> <tp:taxon-name-part taxon-name-part-type="species" reg="vaderi">vaderi</tp:taxon-name-part></tp:taxon-name></italic> and summarised 14 morphological characters that they note are different for <italic><tp:taxon-name><tp:taxon-name-part taxon-name-part-type="genus" reg="Bathynomus">B.</tp:taxon-name-part> <tp:taxon-name-part taxon-name-part-type="species" reg="paracelensis">paracelensis</tp:taxon-name-part></tp:taxon-name></italic>, in which 11 treated as diagnostic. These are now discussed below.</p><p>We here assess the characters cited by <xref ref-type="bibr" rid="B11">Huang and Kawai (2025)</xref> as diagnostic for <italic><tp:taxon-name><tp:taxon-name-part taxon-name-part-type="genus" reg="Bathynomus">B.</tp:taxon-name-part> <tp:taxon-name-part taxon-name-part-type="species" reg="paracelensis">paracelensis</tp:taxon-name-part></tp:taxon-name></italic> compared to those for <italic><tp:taxon-name><tp:taxon-name-part taxon-name-part-type="genus" reg="Bathynomus">B.</tp:taxon-name-part> <tp:taxon-name-part taxon-name-part-type="species" reg="vaderi">vaderi</tp:taxon-name-part></tp:taxon-name></italic>:</p><list list-type="order"><list-item><p><bold><italic>Body length</italic></bold> . All four female specimens of <italic><tp:taxon-name><tp:taxon-name-part taxon-name-part-type="genus" reg="Bathynomus">B.</tp:taxon-name-part> <tp:taxon-name-part taxon-name-part-type="species" reg="paracelensis">paracelensis</tp:taxon-name-part></tp:taxon-name></italic> (205–226 mm; mean 220 mm) are smaller than the six male specimens of <italic><tp:taxon-name><tp:taxon-name-part taxon-name-part-type="genus" reg="Bathynomus">B.</tp:taxon-name-part> <tp:taxon-name-part taxon-name-part-type="species" reg="vaderi">vaderi</tp:taxon-name-part></tp:taxon-name></italic> (257–325 mm; mean 279 mm), but these differences are hardly compelling evidence for species distinctions given the small sample size and that the sexes are different. The sexual size difference is consistent with that observed in other supergiants in which males are typically larger than females (<xref ref-type="bibr" rid="B3">Briones-Fourzán and Lozano-Alvarez 1991</xref>; <xref ref-type="bibr" rid="B31">Soto and Mincarone 2001</xref>). The largest known specimens of <italic><tp:taxon-name><tp:taxon-name-part taxon-name-part-type="genus" reg="Bathynomus">B.</tp:taxon-name-part> <tp:taxon-name-part taxon-name-part-type="species" reg="jamesi">jamesi</tp:taxon-name-part></tp:taxon-name></italic> are males, with females usually smaller (size range: for males 300–415 mm; for females 260–305 mm; <xref ref-type="bibr" rid="B22">Ng et al. 2025</xref>). Maximum size in cirolanids differs between species and should be measured separately for males, ovigerous females and non-ovigerous females where possible.
                        </p></list-item><list-item><p><bold><italic>Body shape</italic></bold> . Huang et al. (<xref ref-type="bibr" rid="B12">2022</xref>: 93) showed that body shape in <italic><tp:taxon-name><tp:taxon-name-part taxon-name-part-type="genus" reg="Bathynomus">B.</tp:taxon-name-part> <tp:taxon-name-part taxon-name-part-type="species" reg="jamesi">jamesi</tp:taxon-name-part></tp:taxon-name></italic> (straight vs convex sided) can be variable in genetically identical specimens. In particular, the position of the coxal plates, which determines the dorsal outline of the pereon, can be affected by in-life effects, such as moulting and regeneration from damage, and post-mortem affects, such as compression/crushing during storage or preservation. There is also an inherent degree of flexion between the coxal plate and associated pereonite, and the degree of splaying of the coxal plates determines whether the body margins appear somewhat straight or more convex. <xref ref-type="bibr" rid="B22">Ng et al. (2025)</xref> studied 22 specimens of both sexes <italic><tp:taxon-name><tp:taxon-name-part taxon-name-part-type="genus" reg="Bathynomus">B.</tp:taxon-name-part> <tp:taxon-name-part taxon-name-part-type="species" reg="jamesi">jamesi</tp:taxon-name-part></tp:taxon-name></italic> from Vietnam and Tungsha Islands, and observed that the body shape, i.e., whether the sides of the pereon are straighter or more convex is taxonomically unreliable and may be affected by many factors, including preservation. We have on hand another seven specimens from the Tungsha Islands, and they corroborate these observations. Our present molecular study also used specimens of <italic><tp:taxon-name><tp:taxon-name-part taxon-name-part-type="genus" reg="Bathynomus">B.</tp:taxon-name-part> <tp:taxon-name-part taxon-name-part-type="species" reg="jamesi">jamesi</tp:taxon-name-part></tp:taxon-name></italic> of seemingly different body shape and their conspecificity is affirmed (Table <xref ref-type="table" rid="T2">2</xref>, Fig. <xref ref-type="fig" rid="F7">7</xref>). The body of the type specimens of <italic><tp:taxon-name><tp:taxon-name-part taxon-name-part-type="genus" reg="Bathynomus">B.</tp:taxon-name-part> <tp:taxon-name-part taxon-name-part-type="species" reg="paracelensis">paracelensis</tp:taxon-name-part></tp:taxon-name></italic> does appear to be more slender than those of <italic><tp:taxon-name><tp:taxon-name-part taxon-name-part-type="genus" reg="Bathynomus">B.</tp:taxon-name-part> <tp:taxon-name-part taxon-name-part-type="species" reg="vaderi">vaderi</tp:taxon-name-part></tp:taxon-name></italic>, but they are also less well preserved and had been frozen for long periods prior to preservation; in these specimens, the coxal plates appear to have been pushed inwards, possibly as a result of bulk storage in the freezer-hold of the fishing vessel, with the pereopods pulled inwards towards the body. In fact, we know from the fisherman who collected the type specimens for <xref ref-type="bibr" rid="B11">Huang and Kawai (2025)</xref> that they were frozen after capture, then passed to the authors for the study, thawed for their genetic and morphological work, before being frozen again by the authors. The four type specimens were presented to the curator of the <abbrev xmlns:xlink="http://www.w3.org/1999/xlink" content-type="institution" xlink:title="National Museum of Marine Biology—Crustacea Decapoda, National Museum of Marine Biology and Aquarium, Taiwan" xlink:type="simple">NMMB</abbrev> in frozen state and he had to inject them with alcohol and preserve them for the museum. In the case of the type series of <italic><tp:taxon-name><tp:taxon-name-part taxon-name-part-type="genus" reg="Bathynomus">B.</tp:taxon-name-part> <tp:taxon-name-part taxon-name-part-type="species" reg="vaderi">vaderi</tp:taxon-name-part></tp:taxon-name></italic>, the specimens were obtained alive, killed in ice water, and injected with 95% ethanol before being soaked in 80% ethanol for long-term preservation. It is evident from prior experience that repeated freezing and thawing can affect specimens’ shape and colour.
                        </p></list-item><list-item><p><bold><italic>Colour of body and pereonite lateral margin</italic></bold> . <xref ref-type="bibr" rid="B22">Ng et al. (2025)</xref> figured the colour of live or freshly dead specimens of <italic><tp:taxon-name><tp:taxon-name-part taxon-name-part-type="genus" reg="Bathynomus">B.</tp:taxon-name-part> <tp:taxon-name-part taxon-name-part-type="species" reg="vaderi">vaderi</tp:taxon-name-part></tp:taxon-name></italic>; whereas those by <xref ref-type="bibr" rid="B11">Huang and Kawai (2025)</xref> are based on previously frozen specimens and those colours unequally compared and claimed as different by the latter. This is also the case with the colour differences observed for the lateral margin of the pereonite (white vs cream yellow). As such, the colour differences observed by <xref ref-type="bibr" rid="B11">Huang and Kawai (2025)</xref> are postmortem artefacts. Colour in life must be used judiciously in cirolanid taxonomy, given the high variability in many species, not to mention post-mortem changes following preservation, with the quality of preservative also affecting it. Although colour differences between <italic><tp:taxon-name><tp:taxon-name-part taxon-name-part-type="genus" reg="Bathynomus">B.</tp:taxon-name-part> <tp:taxon-name-part taxon-name-part-type="species" reg="vaderi">vaderi</tp:taxon-name-part></tp:taxon-name></italic> and <italic><tp:taxon-name><tp:taxon-name-part taxon-name-part-type="genus" reg="Bathynomus">B.</tp:taxon-name-part> <tp:taxon-name-part taxon-name-part-type="species" reg="paracelensis">paracelensis</tp:taxon-name-part></tp:taxon-name></italic> are not supported here, it is nevertheless useful to document that because of the vibrant live seafood trade in Vietnam (see <xref ref-type="bibr" rid="B22">Ng et al. 2025</xref>), as two of the authors (TSN and PKLN) have observed hundreds of living <italic><tp:taxon-name><tp:taxon-name-part taxon-name-part-type="genus" reg="Bathynomus">B.</tp:taxon-name-part> <tp:taxon-name-part taxon-name-part-type="species" reg="jamesi">jamesi</tp:taxon-name-part></tp:taxon-name></italic> and some <italic><tp:taxon-name><tp:taxon-name-part taxon-name-part-type="genus" reg="Bathynomus">B.</tp:taxon-name-part> <tp:taxon-name-part taxon-name-part-type="species" reg="vaderi">vaderi</tp:taxon-name-part></tp:taxon-name></italic> kept alive in cold-water aquaria, and colour differences did exist between them. All the live <italic><tp:taxon-name><tp:taxon-name-part taxon-name-part-type="genus" reg="Bathynomus">B.</tp:taxon-name-part> <tp:taxon-name-part taxon-name-part-type="species" reg="vaderi">vaderi</tp:taxon-name-part></tp:taxon-name></italic> we have observed have their sternum and pleopods pale yellow to cream (Fig. <xref ref-type="fig" rid="F6">6A, C</xref>; <xref ref-type="bibr" rid="B22">Ng et al. 2025</xref>: fig. 4B), whereas in <italic><tp:taxon-name><tp:taxon-name-part taxon-name-part-type="genus" reg="Bathynomus">B.</tp:taxon-name-part> <tp:taxon-name-part taxon-name-part-type="species" reg="jamesi">jamesi</tp:taxon-name-part></tp:taxon-name></italic>, these structures are always purple to orange and brown (Fig. <xref ref-type="fig" rid="F6">6B, D</xref>; <xref ref-type="bibr" rid="B22">Ng et al. 2025</xref>: fig. 11B–D). The dorsal and lateral surfaces are more variable in colour, ranging from almost white to pale yellow and purple, and are thus unreliable as diagnostic characters. Once frozen or preserved, however, it is difficult to separate them based on colour.
                        </p></list-item><list-item><p><bold><italic>Shape of the clypeus</italic> (<italic>anterior angle</italic> )</bold>. <xref ref-type="bibr" rid="B11">Huang and Kawai (2025</xref>: table 3) stated that the anterior angle of the clypeus is “narrowly round” (angle of 105°) for <italic><tp:taxon-name><tp:taxon-name-part taxon-name-part-type="genus" reg="Bathynomus">B.</tp:taxon-name-part> <tp:taxon-name-part taxon-name-part-type="species" reg="paracelensis">paracelensis</tp:taxon-name-part></tp:taxon-name></italic> and “narrowly subacute” (angle of 70°) for <italic><tp:taxon-name><tp:taxon-name-part taxon-name-part-type="genus" reg="Bathynomus">B.</tp:taxon-name-part> <tp:taxon-name-part taxon-name-part-type="species" reg="vaderi">vaderi</tp:taxon-name-part></tp:taxon-name></italic>. A relatively sharper apex results in a more acute angle as well as more strongly concave margins on either side of the apex. The angle at which this structure is viewed is critical. The four type specimens of <italic><tp:taxon-name><tp:taxon-name-part taxon-name-part-type="genus" reg="Bathynomus">B.</tp:taxon-name-part> <tp:taxon-name-part taxon-name-part-type="species" reg="paracelensis">paracelensis</tp:taxon-name-part></tp:taxon-name></italic> have more rounded apices (Fig. <xref ref-type="fig" rid="F3">3A–D</xref>) than the holotype of <italic><tp:taxon-name><tp:taxon-name-part taxon-name-part-type="genus" reg="Bathynomus">B.</tp:taxon-name-part> <tp:taxon-name-part taxon-name-part-type="species" reg="vaderi">vaderi</tp:taxon-name-part></tp:taxon-name></italic> (<xref ref-type="bibr" rid="B22">Ng et al. 2025</xref>: figs 5C, 6C, 9A) but it actually agrees very well with a paratype of the latter (<xref ref-type="bibr" rid="B22">Ng et al. 2025</xref>: fig. 4C). As such, the differences observed between <italic><tp:taxon-name><tp:taxon-name-part taxon-name-part-type="genus" reg="Bathynomus">B.</tp:taxon-name-part> <tp:taxon-name-part taxon-name-part-type="species" reg="paracelensis">paracelensis</tp:taxon-name-part></tp:taxon-name></italic> and <italic><tp:taxon-name><tp:taxon-name-part taxon-name-part-type="genus" reg="Bathynomus">B.</tp:taxon-name-part> <tp:taxon-name-part taxon-name-part-type="species" reg="vaderi">vaderi</tp:taxon-name-part></tp:taxon-name></italic> are within the normal range of variation for the species. The form of the apex of the clypeus also varies in the large series of specimens of <italic><tp:taxon-name><tp:taxon-name-part taxon-name-part-type="genus" reg="Bathynomus">B.</tp:taxon-name-part> <tp:taxon-name-part taxon-name-part-type="species" reg="jamesi">jamesi</tp:taxon-name-part></tp:taxon-name></italic> studied herein and the type series of <italic><tp:taxon-name><tp:taxon-name-part taxon-name-part-type="genus" reg="Bathynomus">B.</tp:taxon-name-part> <tp:taxon-name-part taxon-name-part-type="species" reg="wilsoni">wilsoni</tp:taxon-name-part></tp:taxon-name></italic> (<xref ref-type="bibr" rid="B1">Ahyong 2025</xref>: figs 2B, 6B). The broadly rectangular clypeus is one of the diagnostic features of <italic><tp:taxon-name><tp:taxon-name-part taxon-name-part-type="genus" reg="Bathynomus">B.</tp:taxon-name-part> <tp:taxon-name-part taxon-name-part-type="species" reg="vaderi">vaderi</tp:taxon-name-part></tp:taxon-name></italic>. The clypeus of one recent male of <italic><tp:taxon-name><tp:taxon-name-part taxon-name-part-type="genus" reg="Bathynomus">B.</tp:taxon-name-part> <tp:taxon-name-part taxon-name-part-type="species" reg="jamesi">jamesi</tp:taxon-name-part></tp:taxon-name></italic> is clearly more rectangular (Fig. <xref ref-type="fig" rid="F5">5B</xref>) than that of typical specimens which is normally distinctly more quadrate (see <xref ref-type="bibr" rid="B22">Ng et al. 2025</xref>). The clypeus of this specimen (Fig. <xref ref-type="fig" rid="F5">5B</xref>) superficially resembles that of <italic><tp:taxon-name><tp:taxon-name-part taxon-name-part-type="genus" reg="Bathynomus">B.</tp:taxon-name-part> <tp:taxon-name-part taxon-name-part-type="species" reg="vaderi">vaderi</tp:taxon-name-part></tp:taxon-name></italic>, but when compared directly, it is still proportionately narrower (Fig. <xref ref-type="fig" rid="F3">3A–D</xref>).
                        </p></list-item><list-item><p><bold><italic>Number of coupling hooks on maxilliped endite</italic></bold> . The number of coupling hooks is mostly uninformative between closely related species of <italic><tp:taxon-name><tp:taxon-name-part taxon-name-part-type="genus" reg="Bathynomus">Bathynomus</tp:taxon-name-part></tp:taxon-name></italic>. Most cirolanids have two (sometimes 1 or 3) and <italic><tp:taxon-name><tp:taxon-name-part taxon-name-part-type="genus" reg="Eurydice">Eurydice</tp:taxon-name-part></tp:taxon-name></italic> Leach, 1815 is without coupling hooks, while species of <italic><tp:taxon-name><tp:taxon-name-part taxon-name-part-type="genus" reg="Bathynomus">Bathynomus</tp:taxon-name-part></tp:taxon-name></italic> have 4–7 coupling hooks (4 or 5 in supergiants) (<xref ref-type="bibr" rid="B4">Bruce 1986</xref>). <xref ref-type="bibr" rid="B11">Huang and Kawai (2025)</xref> stated that <italic><tp:taxon-name><tp:taxon-name-part taxon-name-part-type="genus" reg="Bathynomus">B.</tp:taxon-name-part> <tp:taxon-name-part taxon-name-part-type="species" reg="paracelensis">paracelensis</tp:taxon-name-part></tp:taxon-name></italic> has five hooks; but on the holotype female (<abbrev xmlns:xlink="http://www.w3.org/1999/xlink" content-type="institution" xlink:title="National Museum of Marine Biology—Crustacea Decapoda, National Museum of Marine Biology and Aquarium, Taiwan" xlink:type="simple">NMMB</abbrev> CD6300), while the right endite has five hooks (Fig. <xref ref-type="fig" rid="F3">3E</xref>), the left endite has only four hooks (Fig. <xref ref-type="fig" rid="F3">3F</xref>). This is also the case for the holotype male of <italic><tp:taxon-name><tp:taxon-name-part taxon-name-part-type="genus" reg="Bathynomus">B.</tp:taxon-name-part> <tp:taxon-name-part taxon-name-part-type="species" reg="vaderi">vaderi</tp:taxon-name-part></tp:taxon-name></italic> where the right endite has four hooks while the left has five (Fig. <xref ref-type="fig" rid="F3">3A, B</xref>). The other paratype males have either four or five hooks on the endites (Fig. <xref ref-type="fig" rid="F3">3D</xref>). In the paratype females of <italic><tp:taxon-name><tp:taxon-name-part taxon-name-part-type="genus" reg="Bathynomus">B.</tp:taxon-name-part> <tp:taxon-name-part taxon-name-part-type="species" reg="paracelensis">paracelensis</tp:taxon-name-part></tp:taxon-name></italic>, the number of hooks on the left and right endites, respectively, are: 4/4 (<abbrev xmlns:xlink="http://www.w3.org/1999/xlink" content-type="institution" xlink:title="National Museum of Marine Biology—Crustacea Decapoda, National Museum of Marine Biology and Aquarium, Taiwan" xlink:type="simple">NMMB</abbrev> CD6299), 4/4 (<abbrev xmlns:xlink="http://www.w3.org/1999/xlink" content-type="institution" xlink:title="National Museum of Marine Biology—Crustacea Decapoda, National Museum of Marine Biology and Aquarium, Taiwan" xlink:type="simple">NMMB</abbrev> CD6301), and 5/5 (<abbrev xmlns:xlink="http://www.w3.org/1999/xlink" content-type="institution" xlink:title="National Museum of Marine Biology—Crustacea Decapoda, National Museum of Marine Biology and Aquarium, Taiwan" xlink:type="simple">NMMB</abbrev> CD6302). As such the number of coupling hooks varies even in the type series of <italic><tp:taxon-name><tp:taxon-name-part taxon-name-part-type="genus" reg="Bathynomus">B.</tp:taxon-name-part> <tp:taxon-name-part taxon-name-part-type="species" reg="paracelensis">paracelensis</tp:taxon-name-part></tp:taxon-name></italic>. It must be noted that coupling hooks often get dislodged, so the absence of a hook is not atypical, and within the <tp:taxon-name><tp:taxon-name-part taxon-name-part-type="family" reg="Cirolanidae">Cirolanidae</tp:taxon-name-part></tp:taxon-name>, the presence of an “additional” coupling hook is also not unusual.
                        </p></list-item><list-item><p><bold><italic>Number of keratinised robust setae on maxillula</italic></bold> . This is not a taxonomically useful character, and the form of the serration and structure of the spines is probably more useful than the number present. In addition, the number and pattern of these robust setae scarcely differ at the generic level throughout the <tp:taxon-name><tp:taxon-name-part taxon-name-part-type="family" reg="Cirolanidae">Cirolanidae</tp:taxon-name-part></tp:taxon-name>. In any case, these spines are difficult to count in lateral view, and one needs an “en face” view to be sure that none of the small ones are hidden, and as such is often inaccurately observed or described. A re-examination of the holotype male of <italic><tp:taxon-name><tp:taxon-name-part taxon-name-part-type="genus" reg="Bathynomus">B.</tp:taxon-name-part> <tp:taxon-name-part taxon-name-part-type="species" reg="vaderi">vaderi</tp:taxon-name-part></tp:taxon-name></italic> shows two smaller spines behind those figured (<xref ref-type="bibr" rid="B22">Ng et al. 2025</xref>: fig. 7E), so there are in fact 11 spines present (Fig. <xref ref-type="fig" rid="F2">2C</xref>). All the other paratype males have 11 spines on the maxillula so the two species do not differ. There is some variation in the number of these spines on the maxillula. The holotype female of <italic><tp:taxon-name><tp:taxon-name-part taxon-name-part-type="genus" reg="Bathynomus">B.</tp:taxon-name-part> <tp:taxon-name-part taxon-name-part-type="species" reg="paracelensis">paracelensis</tp:taxon-name-part></tp:taxon-name></italic> (<abbrev xmlns:xlink="http://www.w3.org/1999/xlink" content-type="institution" xlink:title="National Museum of Marine Biology—Crustacea Decapoda, National Museum of Marine Biology and Aquarium, Taiwan" xlink:type="simple">NMMB</abbrev> CD6300) has both maxillulae armed with 11 spines. In the paratype females, the number of spines on the left and right maxillulae, respectively, are 10/10 (<abbrev xmlns:xlink="http://www.w3.org/1999/xlink" content-type="institution" xlink:title="National Museum of Marine Biology—Crustacea Decapoda, National Museum of Marine Biology and Aquarium, Taiwan" xlink:type="simple">NMMB</abbrev> CD6299), 10/right missing (<abbrev xmlns:xlink="http://www.w3.org/1999/xlink" content-type="institution" xlink:title="National Museum of Marine Biology—Crustacea Decapoda, National Museum of Marine Biology and Aquarium, Taiwan" xlink:type="simple">NMMB</abbrev> CD6301), and 10/10 (<abbrev xmlns:xlink="http://www.w3.org/1999/xlink" content-type="institution" xlink:title="National Museum of Marine Biology—Crustacea Decapoda, National Museum of Marine Biology and Aquarium, Taiwan" xlink:type="simple">NMMB</abbrev> CD6302).
                        </p></list-item><list-item><p><bold><italic>Pleotelson length to width ratio</italic></bold> . The proportions of the pleotelson do not separate <italic><tp:taxon-name><tp:taxon-name-part taxon-name-part-type="genus" reg="Bathynomus">B.</tp:taxon-name-part> <tp:taxon-name-part taxon-name-part-type="species" reg="paracelensis">paracelensis</tp:taxon-name-part></tp:taxon-name></italic> from <italic><tp:taxon-name><tp:taxon-name-part taxon-name-part-type="genus" reg="Bathynomus">B.</tp:taxon-name-part> <tp:taxon-name-part taxon-name-part-type="species" reg="vaderi">vaderi</tp:taxon-name-part></tp:taxon-name></italic>—even the original proportions provided by <xref ref-type="bibr" rid="B11">Huang and Kawai (2025)</xref> overlap (0.51–0.62 vs 0.6) (Fig. <xref ref-type="fig" rid="F4">4A–D</xref>). Our own measurements of the four female types of <italic><tp:taxon-name><tp:taxon-name-part taxon-name-part-type="genus" reg="Bathynomus">B.</tp:taxon-name-part> <tp:taxon-name-part taxon-name-part-type="species" reg="paracelensis">paracelensis</tp:taxon-name-part></tp:taxon-name></italic> and six male types of <italic><tp:taxon-name><tp:taxon-name-part taxon-name-part-type="genus" reg="Bathynomus">B.</tp:taxon-name-part> <tp:taxon-name-part taxon-name-part-type="species" reg="vaderi">vaderi</tp:taxon-name-part></tp:taxon-name></italic> do not differ.
                        </p></list-item><list-item><p><bold><italic>Pleotelson spine number</italic></bold> . The number of spines is diagnostically important, but a variation of one or two over a range of 10–12 is within the range of intraspecific variation observed in other supergiants (<xref ref-type="bibr" rid="B19">Lowry and Dempsey 2006</xref>; <xref ref-type="bibr" rid="B1">Ahyong 2025</xref>). The count for <italic><tp:taxon-name><tp:taxon-name-part taxon-name-part-type="genus" reg="Bathynomus">B.</tp:taxon-name-part> <tp:taxon-name-part taxon-name-part-type="species" reg="paracelensis">paracelensis</tp:taxon-name-part></tp:taxon-name></italic> was given as 12 or 13 and for <italic><tp:taxon-name><tp:taxon-name-part taxon-name-part-type="genus" reg="Bathynomus">B.</tp:taxon-name-part> <tp:taxon-name-part taxon-name-part-type="species" reg="vaderi">vaderi</tp:taxon-name-part></tp:taxon-name></italic> it is 11+2. This “difference” is merely notational and not actual because <xref ref-type="bibr" rid="B22">Ng et al. (2025)</xref> treated the smallest lateral spine separately from the larger ones, whereas <xref ref-type="bibr" rid="B11">Huang and Kawai (2025)</xref> counted all of them together.
                        </p></list-item><list-item><p><bold><italic>Pleotelson spine structure</italic></bold> . The shape of the spines is taxonomically important and useful to separate species. The two largest female type specimens of <italic><tp:taxon-name><tp:taxon-name-part taxon-name-part-type="genus" reg="Bathynomus">B.</tp:taxon-name-part> <tp:taxon-name-part taxon-name-part-type="species" reg="paracelensis">paracelensis</tp:taxon-name-part></tp:taxon-name></italic> (219 mm, <abbrev xmlns:xlink="http://www.w3.org/1999/xlink" content-type="institution" xlink:title="National Museum of Marine Biology—Crustacea Decapoda, National Museum of Marine Biology and Aquarium, Taiwan" xlink:type="simple">NMMB</abbrev> CD6299; 217 mm, <abbrev xmlns:xlink="http://www.w3.org/1999/xlink" content-type="institution" xlink:title="National Museum of Marine Biology—Crustacea Decapoda, National Museum of Marine Biology and Aquarium, Taiwan" xlink:type="simple">NMMB</abbrev> CD6301) have pleotelson spines slightly curving upwards (Fig. <xref ref-type="fig" rid="F4">4F</xref>), whereas these spines in the smaller holotype (<abbrev xmlns:xlink="http://www.w3.org/1999/xlink" content-type="institution" xlink:title="National Museum of Marine Biology—Crustacea Decapoda, National Museum of Marine Biology and Aquarium, Taiwan" xlink:type="simple">NMMB</abbrev> CD6300) and third paratype female (<abbrev xmlns:xlink="http://www.w3.org/1999/xlink" content-type="institution" xlink:title="National Museum of Marine Biology—Crustacea Decapoda, National Museum of Marine Biology and Aquarium, Taiwan" xlink:type="simple">NMMB</abbrev> CD6302) are more weakly curved (Fig. <xref ref-type="fig" rid="F4">4E, G</xref>). The type specimens of <italic><tp:taxon-name><tp:taxon-name-part taxon-name-part-type="genus" reg="Bathynomus">B.</tp:taxon-name-part> <tp:taxon-name-part taxon-name-part-type="species" reg="vaderi">vaderi</tp:taxon-name-part></tp:taxon-name></italic> are all larger than those of <italic><tp:taxon-name><tp:taxon-name-part taxon-name-part-type="genus" reg="Bathynomus">B.</tp:taxon-name-part> <tp:taxon-name-part taxon-name-part-type="species" reg="paracelensis">paracelensis</tp:taxon-name-part></tp:taxon-name></italic> and, thus, have more strongly curved spines. This is already known for <italic><tp:taxon-name><tp:taxon-name-part taxon-name-part-type="genus" reg="Bathynomus">B.</tp:taxon-name-part> <tp:taxon-name-part taxon-name-part-type="species" reg="jamesi">jamesi</tp:taxon-name-part></tp:taxon-name></italic> (and other species) where the degree of curvature is size-related (see <xref ref-type="bibr" rid="B22">Ng et al. 2025</xref>).
                        </p></list-item><list-item><p><bold><italic>Robust setae on uropodal endopod distal margin</italic></bold> . The total number of robust setae on the distal margin of males and females is 12 or 13, but there does appear to be slight differences in how they are arranged. In the female specimens of <italic><tp:taxon-name><tp:taxon-name-part taxon-name-part-type="genus" reg="Bathynomus">B.</tp:taxon-name-part> <tp:taxon-name-part taxon-name-part-type="species" reg="paracelensis">paracelensis</tp:taxon-name-part></tp:taxon-name></italic> examined, the robust setae on the distal margin are relatively larger and more closely spaced just after the distomedial angle, becoming smaller and more widely spaced as the margin curves inwards (Fig. <xref ref-type="fig" rid="F2">2G</xref>; <xref ref-type="bibr" rid="B11">Huang and Kawai 2025</xref>: fig. 3C, D). These setal insertions on the article margin can be readily discerned even when the setae are damaged or broken off completely (Fig. <xref ref-type="fig" rid="F2">2G</xref>). In the holotype female (<abbrev xmlns:xlink="http://www.w3.org/1999/xlink" content-type="institution" xlink:title="National Museum of Marine Biology—Crustacea Decapoda, National Museum of Marine Biology and Aquarium, Taiwan" xlink:type="simple">NMMB</abbrev> CD6300), the robust setae observed on the outer part of the distal margin are apically keratinised, so they are very obvious, whereas those on the inner one-fifth of the margin appear unarmed (when superficially examined), despite there actually being short and soft non-keratinised spines (Fig. <xref ref-type="fig" rid="F2">2G</xref>). This is also the case for the other paratypes, although one specimen (<abbrev xmlns:xlink="http://www.w3.org/1999/xlink" content-type="institution" xlink:title="National Museum of Marine Biology—Crustacea Decapoda, National Museum of Marine Biology and Aquarium, Taiwan" xlink:type="simple">NMMB</abbrev> CD6301) has the entire left distal margin armed with only a few low non-keratinised setae, but that is evidently abnormal. In the male specimens of <italic><tp:taxon-name><tp:taxon-name-part taxon-name-part-type="genus" reg="Bathynomus">B.</tp:taxon-name-part> <tp:taxon-name-part taxon-name-part-type="species" reg="vaderi">vaderi</tp:taxon-name-part></tp:taxon-name></italic>, all the robust setae on the distal margins are keratinised (Fig. <xref ref-type="fig" rid="F2">2F</xref>), but in one paratype male (<abbrev xmlns:xlink="http://www.w3.org/1999/xlink" xlink:title="maximum total length" xlink:type="simple">TL</abbrev> 295 mm, <abbrev xmlns:xlink="http://www.w3.org/1999/xlink" content-type="institution" xlink:title="National University of Singapore" xlink:type="simple">ZRC</abbrev> 2024.0180), the inner fifth part of the left and right distal margins also appear unarmed, with only low non-keratinised setae present.
                        </p></list-item><list-item><p><bold><italic>Uropodal exopod distolateral angle</italic></bold> . <xref ref-type="bibr" rid="B11">Huang and Kawai (2025)</xref> stated that the distolateral angle of the uropodal exopod of <italic><tp:taxon-name><tp:taxon-name-part taxon-name-part-type="genus" reg="Bathynomus">B.</tp:taxon-name-part> <tp:taxon-name-part taxon-name-part-type="species" reg="paracelensis">paracelensis</tp:taxon-name-part></tp:taxon-name></italic> is slightly produced (vs produced in <italic><tp:taxon-name><tp:taxon-name-part taxon-name-part-type="genus" reg="Bathynomus">B.</tp:taxon-name-part> <tp:taxon-name-part taxon-name-part-type="species" reg="vaderi">vaderi</tp:taxon-name-part></tp:taxon-name></italic>) but we cannot discern any significant differences—they are all produced and acute, as is the case for several species of supergiant <italic><tp:taxon-name><tp:taxon-name-part taxon-name-part-type="genus" reg="Bathynomus">Bathynomus</tp:taxon-name-part></tp:taxon-name></italic>.
                        </p></list-item></list><p>The present morphological comparisons of the type specimens of <italic><tp:taxon-name><tp:taxon-name-part taxon-name-part-type="genus" reg="Bathynomus">B.</tp:taxon-name-part> <tp:taxon-name-part taxon-name-part-type="species" reg="vaderi">vaderi</tp:taxon-name-part></tp:taxon-name></italic> and <italic><tp:taxon-name><tp:taxon-name-part taxon-name-part-type="genus" reg="Bathynomus">B.</tp:taxon-name-part> <tp:taxon-name-part taxon-name-part-type="species" reg="paracelensis">paracelensis</tp:taxon-name-part></tp:taxon-name></italic> show that the purported differences between the two species do not stand up to scrutiny. All the morphological differences noted by <xref ref-type="bibr" rid="B11">Huang and Kawai (2025)</xref> to separate the two species are shown to be due to intraspecific variation, inaccurate observation, and/or accounted for by condition and state of preservation of the specimens. We cannot morphologically distinguish the two nominal species, with all the diagnostic characters for <italic><tp:taxon-name><tp:taxon-name-part taxon-name-part-type="genus" reg="Bathynomus">B.</tp:taxon-name-part> <tp:taxon-name-part taxon-name-part-type="species" reg="paracelensis">paracelensis</tp:taxon-name-part></tp:taxon-name></italic> shared with <italic><tp:taxon-name><tp:taxon-name-part taxon-name-part-type="genus" reg="Bathynomus">B.</tp:taxon-name-part> <tp:taxon-name-part taxon-name-part-type="species" reg="vaderi">vaderi</tp:taxon-name-part></tp:taxon-name></italic>. We also analysed the molecular relationship between the two species. Sequences of mitochondrial COI and 16S rRNA genes were compared: the divergences of these two genes between <italic><tp:taxon-name><tp:taxon-name-part taxon-name-part-type="genus" reg="Bathynomus">B.</tp:taxon-name-part> <tp:taxon-name-part taxon-name-part-type="species" reg="vaderi">vaderi</tp:taxon-name-part></tp:taxon-name></italic> and <italic><tp:taxon-name><tp:taxon-name-part taxon-name-part-type="genus" reg="Bathynomus">B.</tp:taxon-name-part> <tp:taxon-name-part taxon-name-part-type="species" reg="paracelensis">paracelensis</tp:taxon-name-part></tp:taxon-name></italic> are all less than 1% (COI: 0; 16S: 0.6–0.8%). The variance is at the intraspecific level, as shown by the divergences among individuals of <italic><tp:taxon-name><tp:taxon-name-part taxon-name-part-type="genus" reg="Bathynomus">Bathynomus</tp:taxon-name-part></tp:taxon-name></italic> sp., <italic><tp:taxon-name><tp:taxon-name-part taxon-name-part-type="genus" reg="Bathynomus">B.</tp:taxon-name-part> <tp:taxon-name-part taxon-name-part-type="species" reg="jamesi">jamesi</tp:taxon-name-part></tp:taxon-name></italic>, <italic><tp:taxon-name><tp:taxon-name-part taxon-name-part-type="genus" reg="Bathynomus">B.</tp:taxon-name-part> <tp:taxon-name-part taxon-name-part-type="species" reg="kensleyi">kensleyi</tp:taxon-name-part></tp:taxon-name></italic>, <italic><tp:taxon-name><tp:taxon-name-part taxon-name-part-type="genus" reg="Bathynomus">B.</tp:taxon-name-part> <tp:taxon-name-part taxon-name-part-type="species" reg="paracelensis">paracelensis</tp:taxon-name-part></tp:taxon-name></italic> and <italic><tp:taxon-name><tp:taxon-name-part taxon-name-part-type="genus" reg="Bathynomus">B.</tp:taxon-name-part> <tp:taxon-name-part taxon-name-part-type="species" reg="vaderi">vaderi</tp:taxon-name-part></tp:taxon-name></italic> (Table <xref ref-type="table" rid="T2">2</xref>). This similarity is also reflected on the <abbrev xmlns:xlink="http://www.w3.org/1999/xlink" xlink:title="maximum-likelihood" xlink:type="simple">ML</abbrev> tree in which <italic><tp:taxon-name><tp:taxon-name-part taxon-name-part-type="genus" reg="Bathynomus">B.</tp:taxon-name-part> <tp:taxon-name-part taxon-name-part-type="species" reg="vaderi">vaderi</tp:taxon-name-part></tp:taxon-name></italic> and <italic><tp:taxon-name><tp:taxon-name-part taxon-name-part-type="genus" reg="Bathynomus">B.</tp:taxon-name-part> <tp:taxon-name-part taxon-name-part-type="species" reg="paracelensis">paracelensis</tp:taxon-name-part></tp:taxon-name></italic> form a stable clade with high support (BS = 97) (Fig. <xref ref-type="fig" rid="F7">7</xref>).</p><fig id="F5" position="float" orientation="portrait"><object-id xmlns:xlink="http://www.w3.org/1999/xlink" content-type="doi" xlink:type="simple">10.3897/zookeys.1273.179260.figure5</object-id><object-id xmlns:xlink="http://www.w3.org/1999/xlink" content-type="arpha" xlink:type="simple">D6D01C69-43AB-5F46-BA0D-3E11901B4757</object-id><label>Figure 5.</label><caption><p><italic><tp:taxon-name><tp:taxon-name-part taxon-name-part-type="genus" reg="Bathynomus">Bathynomus</tp:taxon-name-part> <tp:taxon-name-part taxon-name-part-type="species" reg="jamesi">jamesi</tp:taxon-name-part></tp:taxon-name></italic> Kou, Chen &amp; Li, 2017, male (<abbrev xmlns:xlink="http://www.w3.org/1999/xlink" xlink:title="maximum total length" xlink:type="simple">TL</abbrev> 279 mm) (<named-content xmlns:xlink="http://www.w3.org/1999/xlink" content-type="dwc:institutional_code" xlink:title="Institute of Marine Biology, National Taiwan Ocean University" xlink:href="https://scientific-collections.gbif.org/institution/c3615803-3588-41a7-a76e-513229500131" xlink:type="simple">NTOU</named-content>), Tungsha Islands. <bold>A</bold>. Dorsal habitus; <bold>B</bold>. Clypeus; <bold>C</bold>. Subdorsal view of cephalon (base of right side damaged); <bold>D</bold>. Lateral view of pleotelson; <bold>E</bold>. Lateral view of pereon showing coxa of pereopod 7; <bold>F</bold>. Length of left appendix masculina (right one missing). Abbreviations: am = appendix masculina; enp2 – endopod of pleopod 2; exp2 = exopod of pleopod 2.</p></caption><graphic xmlns:xlink="http://www.w3.org/1999/xlink" xlink:href="zookeys-1273-185_article-179260__-g005.jpg" id="oo_1563628.jpg" position="float" orientation="portrait" xlink:type="simple"><uri content-type="original_file" xlink:type="simple">https://binary.pensoft.net/fig/1563628</uri></graphic></fig><fig id="F6" position="float" orientation="portrait"><object-id xmlns:xlink="http://www.w3.org/1999/xlink" content-type="doi" xlink:type="simple">10.3897/zookeys.1273.179260.figure6</object-id><object-id xmlns:xlink="http://www.w3.org/1999/xlink" content-type="arpha" xlink:type="simple">C78B1D5A-96B7-5335-B6BD-86D69C5F9928</object-id><label>Figure 6.</label><caption><p>Colours in life. <bold>A, C</bold>. <italic><tp:taxon-name><tp:taxon-name-part taxon-name-part-type="genus" reg="Bathynomus">Bathynomus</tp:taxon-name-part> <tp:taxon-name-part taxon-name-part-type="species" reg="vaderi">vaderi</tp:taxon-name-part></tp:taxon-name></italic> Ng, Sidabalok &amp; Nguyen, 2025, paratype male (<abbrev xmlns:xlink="http://www.w3.org/1999/xlink" xlink:title="maximum total length" xlink:type="simple">TL</abbrev> 325 mm) (<abbrev xmlns:xlink="http://www.w3.org/1999/xlink" content-type="institution" xlink:title="National University of Singapore" xlink:type="simple">ZRC</abbrev> 2024.0180); <bold>B, D</bold>. <italic><tp:taxon-name><tp:taxon-name-part taxon-name-part-type="genus" reg="Bathynomus">B.</tp:taxon-name-part> <tp:taxon-name-part taxon-name-part-type="species" reg="jamesi">jamesi</tp:taxon-name-part></tp:taxon-name></italic> Kou, Chen &amp; Li, 2017, male, not preserved. Both specimens from seafood centre in Đà Nẵng City, Vietnam, September 2024.</p></caption><graphic xmlns:xlink="http://www.w3.org/1999/xlink" xlink:href="zookeys-1273-185_article-179260__-g006.jpg" id="oo_1563629.jpg" position="float" orientation="portrait" xlink:type="simple"><uri content-type="original_file" xlink:type="simple">https://binary.pensoft.net/fig/1563629</uri></graphic></fig><fig id="F7" position="float" orientation="portrait"><object-id xmlns:xlink="http://www.w3.org/1999/xlink" content-type="doi" xlink:type="simple">10.3897/zookeys.1273.179260.figure7</object-id><object-id xmlns:xlink="http://www.w3.org/1999/xlink" content-type="arpha" xlink:type="simple">C04234EE-F7B4-55E1-98FF-208AD27CDCF8</object-id><label>Figure 7.</label><caption><p>Maximum-likelihood tree (TIM2+G4+F model) among species of <italic><tp:taxon-name><tp:taxon-name-part taxon-name-part-type="genus" reg="Bathynomus">Bathynomus</tp:taxon-name-part></tp:taxon-name></italic> based on combined sequences of mitochondrial COI (657 bp) and 16S rRNA (540 bp) genes. <italic><tp:taxon-name><tp:taxon-name-part taxon-name-part-type="genus" reg="Excirolana">Excirolana</tp:taxon-name-part> <tp:taxon-name-part taxon-name-part-type="species" reg="hirsuticauda">hirsuticauda</tp:taxon-name-part></tp:taxon-name></italic> is used as the outgroup. Numbers at nodes represent bootstrap support of 50% and above.</p></caption><graphic xmlns:xlink="http://www.w3.org/1999/xlink" xlink:href="zookeys-1273-185_article-179260__-g007.jpg" id="oo_1563630.jpg" position="float" orientation="portrait" xlink:type="simple"><uri content-type="original_file" xlink:type="simple">https://binary.pensoft.net/fig/1563630</uri></graphic></fig><table-wrap id="T2" position="float" orientation="portrait"><label>Table 2.</label><caption><p>Pairwise distance (%) based on the Kimura 2-parameter (<abbrev xmlns:xlink="http://www.w3.org/1999/xlink" xlink:title="Kimura 2-parameter model" xlink:type="simple">K2P</abbrev>) model of mitochondrial COI (under diagonal shade, 657 bp) and 16S rRNA (above diagonal shade, 540 bp) genes among species of <italic><tp:taxon-name><tp:taxon-name-part taxon-name-part-type="genus" reg="Bathynomus">Bathynomus</tp:taxon-name-part></tp:taxon-name></italic> and the outgroup. Numbers in the square brackets are sample size. The divergence percentages between <italic><tp:taxon-name><tp:taxon-name-part taxon-name-part-type="genus" reg="Bathynomus">B.</tp:taxon-name-part> <tp:taxon-name-part taxon-name-part-type="species" reg="paracelensis">paracelensis</tp:taxon-name-part></tp:taxon-name></italic> and <italic><tp:taxon-name><tp:taxon-name-part taxon-name-part-type="genus" reg="Bathynomus">B.</tp:taxon-name-part> <tp:taxon-name-part taxon-name-part-type="species" reg="vaderi">vaderi</tp:taxon-name-part></tp:taxon-name></italic> are shown in bold.</p></caption><table><tbody><tr><th rowspan="1" colspan="1"/><th rowspan="1" colspan="1">1</th><th rowspan="1" colspan="1">2</th><th rowspan="1" colspan="1">3</th><th rowspan="1" colspan="1">4</th><th rowspan="1" colspan="1">5</th><th rowspan="1" colspan="1">6</th><th rowspan="1" colspan="1">7</th><th rowspan="1" colspan="1">8</th><th rowspan="1" colspan="1">9</th><th rowspan="1" colspan="1">10</th><th rowspan="1" colspan="1">11</th><th rowspan="1" colspan="1">12</th></tr><tr><td rowspan="1" colspan="1">1- <italic><tp:taxon-name><tp:taxon-name-part taxon-name-part-type="genus" reg="Bathynomus">B.</tp:taxon-name-part> <tp:taxon-name-part taxon-name-part-type="species" reg="affinis">affinis</tp:taxon-name-part></tp:taxon-name></italic> (Philippines)
                        </td><td rowspan="1" colspan="1">*</td><td rowspan="1" colspan="1">6.9–7.2</td><td rowspan="1" colspan="1">12.0</td><td rowspan="1" colspan="1">17.6</td><td rowspan="1" colspan="1">16.7–17.5</td><td rowspan="1" colspan="1">18.1</td><td rowspan="1" colspan="1">17.6–18.0</td><td rowspan="1" colspan="1">20.2–20.6</td><td rowspan="1" colspan="1">15.2</td><td rowspan="1" colspan="1">18.9</td><td rowspan="1" colspan="1">17.8</td><td rowspan="1" colspan="1">63.1</td></tr><tr><td rowspan="1" colspan="1">2-<italic><tp:taxon-name><tp:taxon-name-part taxon-name-part-type="genus" reg="Bathynomus">Bathynomus</tp:taxon-name-part></tp:taxon-name></italic> sp. (Indonesia) [2]
                        </td><td rowspan="1" colspan="1">15.1</td><td rowspan="1" colspan="1" style="background: #d1d2d4; color: #231f20">N.C. (COI);&lt;br/&gt; 0 (16S)</td><td rowspan="1" colspan="1">10.7–11.4</td><td rowspan="1" colspan="1">16.7–17.2</td><td rowspan="1" colspan="1">16.4–20.0</td><td rowspan="1" colspan="1">16.1–16.8</td><td rowspan="1" colspan="1">17.3–18.0</td><td rowspan="1" colspan="1">19.5–19.9</td><td rowspan="1" colspan="1">17.5–19.4</td><td rowspan="1" colspan="1">18.3–20.1</td><td rowspan="1" colspan="1">16.8–16.9</td><td rowspan="1" colspan="1">59.6–61.0</td></tr><tr><td rowspan="1" colspan="1">3-<italic><tp:taxon-name><tp:taxon-name-part taxon-name-part-type="genus" reg="Bathynomus">B.</tp:taxon-name-part> <tp:taxon-name-part taxon-name-part-type="species" reg="doederleini">doederleini</tp:taxon-name-part></tp:taxon-name></italic></td><td rowspan="1" colspan="1">12.7</td><td rowspan="1" colspan="1">14.2</td><td rowspan="1" colspan="1" style="background: #d1d2d4; color: #231f20">*</td><td rowspan="1" colspan="1">15.1</td><td rowspan="1" colspan="1">15.5–17.2</td><td rowspan="1" colspan="1">15.4</td><td rowspan="1" colspan="1">13.8–14.1</td><td rowspan="1" colspan="1">17.0–17.4</td><td rowspan="1" colspan="1">18.6</td><td rowspan="1" colspan="1">18.1</td><td rowspan="1" colspan="1">14.3</td><td rowspan="1" colspan="1">67.2</td></tr><tr><td rowspan="1" colspan="1">4-<italic><tp:taxon-name><tp:taxon-name-part taxon-name-part-type="genus" reg="Bathynomus">B.</tp:taxon-name-part> <tp:taxon-name-part taxon-name-part-type="species" reg="giganteus">giganteus</tp:taxon-name-part></tp:taxon-name></italic></td><td rowspan="1" colspan="1">22.9</td><td rowspan="1" colspan="1">23.4</td><td rowspan="1" colspan="1">23.3</td><td rowspan="1" colspan="1" style="background: #d1d2d4; color: #231f20">*</td><td rowspan="1" colspan="1">4.8–5.7</td><td rowspan="1" colspan="1">14.3</td><td rowspan="1" colspan="1">6.8–7.1</td><td rowspan="1" colspan="1">8.5–8.7</td><td rowspan="1" colspan="1">7.1</td><td rowspan="1" colspan="1">7.7</td><td rowspan="1" colspan="1">3.7</td><td rowspan="1" colspan="1">68.9</td></tr><tr><td rowspan="1" colspan="1">5- <italic><tp:taxon-name><tp:taxon-name-part taxon-name-part-type="genus" reg="Bathynomus">B.</tp:taxon-name-part> <tp:taxon-name-part taxon-name-part-type="species" reg="jamesi">jamesi</tp:taxon-name-part></tp:taxon-name></italic> [4]
                        </td><td rowspan="1" colspan="1">25.2–25.6</td><td rowspan="1" colspan="1">27.4–2810</td><td rowspan="1" colspan="1">26.6–27.2</td><td rowspan="1" colspan="1">12.9–13.2</td><td rowspan="1" colspan="1" style="background: #d1d2d4; color: #231f20">0–0.5 (COI); 0.4–0.5 (16S)</td><td rowspan="1" colspan="1">13.6–15.2</td><td rowspan="1" colspan="1">6.1–6.8</td><td rowspan="1" colspan="1">8.8–10.4</td><td rowspan="1" colspan="1">5.7–6.4</td><td rowspan="1" colspan="1">8.0–9.0</td><td rowspan="1" colspan="1">4.9–5.3</td><td rowspan="1" colspan="1">66.9–81.3</td></tr><tr><td rowspan="1" colspan="1">6-<italic><tp:taxon-name><tp:taxon-name-part taxon-name-part-type="genus" reg="Bathynomus">B.</tp:taxon-name-part> <tp:taxon-name-part taxon-name-part-type="species" reg="kapala">kapala</tp:taxon-name-part></tp:taxon-name></italic></td><td rowspan="1" colspan="1">23.8</td><td rowspan="1" colspan="1">25.4</td><td rowspan="1" colspan="1">25.7</td><td rowspan="1" colspan="1">20.4</td><td rowspan="1" colspan="1">20.4–20.9</td><td rowspan="1" colspan="1" style="background: #d1d2d4; color: #231f20">*</td><td rowspan="1" colspan="1">11.9–12.2</td><td rowspan="1" colspan="1">15.1–15.4</td><td rowspan="1" colspan="1">13.5</td><td rowspan="1" colspan="1">16.2</td><td rowspan="1" colspan="1">11.0</td><td rowspan="1" colspan="1">66.9</td></tr><tr><td rowspan="1" colspan="1">7-<italic><tp:taxon-name><tp:taxon-name-part taxon-name-part-type="genus" reg="Bathynomus">B.</tp:taxon-name-part> <tp:taxon-name-part taxon-name-part-type="species" reg="kensleyi">kensleyi</tp:taxon-name-part></tp:taxon-name></italic> [4]
                        </td><td rowspan="1" colspan="1">25.4–28.6</td><td rowspan="1" colspan="1">26.3–29.2</td><td rowspan="1" colspan="1">25.4–30.0</td><td rowspan="1" colspan="1">14.2–15.4</td><td rowspan="1" colspan="1">10.8–12.0</td><td rowspan="1" colspan="1">18.8–20.7</td><td rowspan="1" colspan="1" style="background: #d1d2d4; color: #231f20">0–0.5 (COI); 0–0.2 (16S)</td><td rowspan="1" colspan="1">9.2–9.7</td><td rowspan="1" colspan="1">3.0</td><td rowspan="1" colspan="1">9.8–10.1</td><td rowspan="1" colspan="1">4.4–4.6</td><td rowspan="1" colspan="1">65.9</td></tr><tr><td rowspan="1" colspan="1">8- <italic><tp:taxon-name><tp:taxon-name-part taxon-name-part-type="genus" reg="Bathynomus">B.</tp:taxon-name-part> <tp:taxon-name-part taxon-name-part-type="species" reg="paracelensis">paracelensis</tp:taxon-name-part></tp:taxon-name></italic> [4]
                        </td><td rowspan="1" colspan="1">23.0</td><td rowspan="1" colspan="1">24.4</td><td rowspan="1" colspan="1">26.4</td><td rowspan="1" colspan="1">16.2</td><td rowspan="1" colspan="1">17.1–17.7</td><td rowspan="1" colspan="1">24.3</td><td rowspan="1" colspan="1">15.7–16.8</td><td rowspan="1" colspan="1" style="background: #d1d2d4; color: #231f20">0 (COI); 0–0.2 (16S)</td><td rowspan="1" colspan="1">13.2–13.7</td><td rowspan="1" colspan="1">0.6–0.8</td><td rowspan="1" colspan="1">8.8–9.1</td><td rowspan="1" colspan="1">64.7–65.6</td></tr><tr><td rowspan="1" colspan="1">9- <italic>B. </italic>cf. j<italic>amesi</italic></td><td rowspan="1" colspan="1">24.6</td><td rowspan="1" colspan="1">25.5</td><td rowspan="1" colspan="1">25.1</td><td rowspan="1" colspan="1">14.1</td><td rowspan="1" colspan="1">10.8–11.2</td><td rowspan="1" colspan="1">19.6</td><td rowspan="1" colspan="1">3.7–4.6</td><td rowspan="1" colspan="1">15.4</td><td rowspan="1" colspan="1" style="background: #d1d2d4; color: #231f20">*</td><td rowspan="1" colspan="1">11.6</td><td rowspan="1" colspan="1">5.3</td><td rowspan="1" colspan="1">75.7</td></tr><tr><td rowspan="1" colspan="1">10-<italic><tp:taxon-name><tp:taxon-name-part taxon-name-part-type="genus" reg="Bathynomus">B.</tp:taxon-name-part> <tp:taxon-name-part taxon-name-part-type="species" reg="vaderi">vaderi</tp:taxon-name-part></tp:taxon-name></italic> [3]
                        </td><td rowspan="1" colspan="1">23.5</td><td rowspan="1" colspan="1">24.9</td><td rowspan="1" colspan="1">25.4</td><td rowspan="1" colspan="1">16.2</td><td rowspan="1" colspan="1">16.5–17.1</td><td rowspan="1" colspan="1">24.1</td><td rowspan="1" colspan="1">15.1–16.5</td><td rowspan="1" colspan="1">0.0000</td><td rowspan="1" colspan="1">15.4</td><td rowspan="1" colspan="1" style="background: #d1d2d4; color: #231f20">0 (COI &amp; 16S)</td><td rowspan="1" colspan="1">8.9</td><td rowspan="1" colspan="1">64.8</td></tr><tr><td rowspan="1" colspan="1">11-<italic><tp:taxon-name><tp:taxon-name-part taxon-name-part-type="genus" reg="Bathynomus">B.</tp:taxon-name-part> <tp:taxon-name-part taxon-name-part-type="species" reg="yucatanensis">yucatanensis</tp:taxon-name-part></tp:taxon-name></italic></td><td rowspan="1" colspan="1">23.5</td><td rowspan="1" colspan="1">25.0</td><td rowspan="1" colspan="1">22.6</td><td rowspan="1" colspan="1">6.5</td><td rowspan="1" colspan="1">13.6–14.0</td><td rowspan="1" colspan="1">20.4</td><td rowspan="1" colspan="1">14.0–16.0</td><td rowspan="1" colspan="1">18.7</td><td rowspan="1" colspan="1">14.5</td><td rowspan="1" colspan="1">18.4</td><td rowspan="1" colspan="1" style="background: #d1d2d4; color: #231f20">*</td><td rowspan="1" colspan="1">67.7</td></tr><tr><td rowspan="1" colspan="1">12-<italic><tp:taxon-name><tp:taxon-name-part taxon-name-part-type="genus" reg="Excirolana">Excirolana</tp:taxon-name-part> <tp:taxon-name-part taxon-name-part-type="species" reg="hirsuticauda">hirsuticauda</tp:taxon-name-part></tp:taxon-name></italic></td><td rowspan="1" colspan="1">38.3</td><td rowspan="1" colspan="1">37.6</td><td rowspan="1" colspan="1">39.5</td><td rowspan="1" colspan="1">42.0</td><td rowspan="1" colspan="1">43.4–44.4</td><td rowspan="1" colspan="1">38.0</td><td rowspan="1" colspan="1">45.7–47.0</td><td rowspan="1" colspan="1">39.8</td><td rowspan="1" colspan="1">45.2</td><td rowspan="1" colspan="1">38.5</td><td rowspan="1" colspan="1">43.9</td><td rowspan="1" colspan="1" style="background: #d1d2d4; color: #231f20">*</td></tr></tbody></table></table-wrap><p>The conclusion that <italic><tp:taxon-name><tp:taxon-name-part taxon-name-part-type="genus" reg="Bathynomus">B.</tp:taxon-name-part> <tp:taxon-name-part taxon-name-part-type="species" reg="paracelensis">paracelensis</tp:taxon-name-part></tp:taxon-name></italic> and <italic><tp:taxon-name><tp:taxon-name-part taxon-name-part-type="genus" reg="Bathynomus">B.</tp:taxon-name-part> <tp:taxon-name-part taxon-name-part-type="species" reg="vaderi">vaderi</tp:taxon-name-part></tp:taxon-name></italic> are conspecific is inescapable. Although both species were described in the same year, <italic><tp:taxon-name><tp:taxon-name-part taxon-name-part-type="genus" reg="Bathynomus">B.</tp:taxon-name-part> <tp:taxon-name-part taxon-name-part-type="species" reg="vaderi">vaderi</tp:taxon-name-part></tp:taxon-name></italic> has nomenclatural priority, with <xref ref-type="bibr" rid="B22">Ng et al. (2025)</xref> published on 14 January 2025 whereas <xref ref-type="bibr" rid="B11">Huang and Kawai (2025)</xref> was published on 31 March 2025. As such, <italic><tp:taxon-name><tp:taxon-name-part taxon-name-part-type="genus" reg="Bathynomus">Bathynomus</tp:taxon-name-part> <tp:taxon-name-part taxon-name-part-type="species" reg="paracelensis">paracelensis</tp:taxon-name-part></tp:taxon-name></italic> Huang &amp; Kawai, 2025, is herein synonymised with <italic><tp:taxon-name><tp:taxon-name-part taxon-name-part-type="genus" reg="Bathynomus">Bathynomus</tp:taxon-name-part> <tp:taxon-name-part taxon-name-part-type="species" reg="vaderi">vaderi</tp:taxon-name-part></tp:taxon-name></italic> Ng, Sidabalok &amp; Nguyen, 2025. Nevertheless, <xref ref-type="bibr" rid="B11">Huang and Kawai (2025)</xref> provided the first documentation of adult females of <italic><tp:taxon-name><tp:taxon-name-part taxon-name-part-type="genus" reg="Bathynomus">B.</tp:taxon-name-part> <tp:taxon-name-part taxon-name-part-type="species" reg="vaderi">vaderi</tp:taxon-name-part></tp:taxon-name></italic>.</p><p>Much work still needs to be done with <italic><tp:taxon-name><tp:taxon-name-part taxon-name-part-type="genus" reg="Bathynomus">Bathynomus</tp:taxon-name-part></tp:taxon-name></italic> taxonomy, with more species still to be discovered. Many recent workers follow the standard and format in the important revision of the genus by <xref ref-type="bibr" rid="B19">Lowry and Dempsey (2006)</xref>, who under editorial pressure, gave only diagnoses of their species. There is a need for more complete descriptions and more figures for species of <italic><tp:taxon-name><tp:taxon-name-part taxon-name-part-type="genus" reg="Bathynomus">Bathynomus</tp:taxon-name-part></tp:taxon-name></italic>, especially because new characters are being continually found that help distinguish species. For example, the appendix masculina, when possible, should be described and figured (<xref ref-type="bibr" rid="B22">Ng et al. 2025</xref>), the length: width ratio of the uropodal exopod in adults, and the relative positions of the pleural apices of the posterior pleonites carefully observed (<xref ref-type="bibr" rid="B1">Ahyong 2025</xref>). The appendix masculina is highly likely to differentiate males of similar sympatric species (e.g., between <italic><tp:taxon-name><tp:taxon-name-part taxon-name-part-type="genus" reg="Bathynomus">B.</tp:taxon-name-part> <tp:taxon-name-part taxon-name-part-type="species" reg="vaderi">vaderi</tp:taxon-name-part></tp:taxon-name></italic> and <italic><tp:taxon-name><tp:taxon-name-part taxon-name-part-type="genus" reg="Bathynomus">B.</tp:taxon-name-part> <tp:taxon-name-part taxon-name-part-type="species" reg="jamesi">jamesi</tp:taxon-name-part></tp:taxon-name></italic>) but has rarely been documented in the past. Equally important is for the range of character variation to be documented. It is essential that perceived “outliers” are not excluded. This variation includes size and should be recorded separately for the sexes. For species of <italic><tp:taxon-name><tp:taxon-name-part taxon-name-part-type="genus" reg="Bathynomus">Bathynomus</tp:taxon-name-part></tp:taxon-name></italic> it is important to record the range and median number of uropodal robust setae (with separate totals for the different margins) and the number, shape, and development of the pleotelson spines as well. As in the case of <italic><tp:taxon-name><tp:taxon-name-part taxon-name-part-type="genus" reg="Bathynomus">B.</tp:taxon-name-part> <tp:taxon-name-part taxon-name-part-type="species" reg="paracelensis">paracelensis</tp:taxon-name-part></tp:taxon-name></italic> here, we emphasise that variation in a purported species needs to be fully documented, and the characters must not be “cherry picked” to support a preferred outcome.</p></tp:treatment-sec><tp:treatment-sec><!--Section generated to contain objects referenced in tp:taxon-treatment.--><fig id="F1" position="float" orientation="portrait"><object-id xmlns:xlink="http://www.w3.org/1999/xlink" content-type="doi" xlink:type="simple">10.3897/zookeys.1273.179260.figure1</object-id><object-id xmlns:xlink="http://www.w3.org/1999/xlink" content-type="arpha" xlink:type="simple">EA7558D4-EB18-5655-BF95-CB9994273C64</object-id><label>Figure 1.</label><caption><p><italic><tp:taxon-name><tp:taxon-name-part taxon-name-part-type="genus" reg="Bathynomus">Bathynomus</tp:taxon-name-part> <tp:taxon-name-part taxon-name-part-type="species" reg="vaderi">vaderi</tp:taxon-name-part></tp:taxon-name></italic> Ng, Sidabalok &amp; Nguyen, 2025, dorsal habitus. <bold>A</bold>. Holotype male (<abbrev xmlns:xlink="http://www.w3.org/1999/xlink" xlink:title="maximum total length" xlink:type="simple">TL</abbrev> 266 mm) (<abbrev xmlns:xlink="http://www.w3.org/1999/xlink" content-type="institution" xlink:title="National University of Singapore" xlink:type="simple">ZRC</abbrev> 2022.0621); <bold>B</bold>. Paratype male (<abbrev xmlns:xlink="http://www.w3.org/1999/xlink" xlink:title="maximum total length" xlink:type="simple">TL</abbrev> 258 mm) (<abbrev xmlns:xlink="http://www.w3.org/1999/xlink" content-type="institution" xlink:title="Zoology Collection of the Biological Museum, VNU University of Science, Hanoi, Vietnam" xlink:type="simple">ZVNU</abbrev> 110001); <bold>C</bold>. Female (<abbrev xmlns:xlink="http://www.w3.org/1999/xlink" xlink:title="maximum total length" xlink:type="simple">TL</abbrev> 214 mm) (<abbrev xmlns:xlink="http://www.w3.org/1999/xlink" content-type="institution" xlink:title="National Museum of Marine Biology—Crustacea Decapoda, National Museum of Marine Biology and Aquarium, Taiwan" xlink:type="simple">NMMB</abbrev> CD6300) [holotype of <italic><tp:taxon-name><tp:taxon-name-part taxon-name-part-type="genus" reg="Bathynomus">B.</tp:taxon-name-part> <tp:taxon-name-part taxon-name-part-type="species" reg="paracelensis">paracelensis</tp:taxon-name-part></tp:taxon-name></italic> Huang &amp; Kawai, 2025]; <bold>D</bold>. Ovigerous female (<abbrev xmlns:xlink="http://www.w3.org/1999/xlink" xlink:title="maximum total length" xlink:type="simple">TL</abbrev> 219 mm) (<abbrev xmlns:xlink="http://www.w3.org/1999/xlink" content-type="institution" xlink:title="National Museum of Marine Biology—Crustacea Decapoda, National Museum of Marine Biology and Aquarium, Taiwan" xlink:type="simple">NMMB</abbrev> CD6299) [paratype of <italic><tp:taxon-name><tp:taxon-name-part taxon-name-part-type="genus" reg="Bathynomus">B.</tp:taxon-name-part> <tp:taxon-name-part taxon-name-part-type="species" reg="paracelensis">paracelensis</tp:taxon-name-part></tp:taxon-name></italic>]; <bold>E</bold>. Female (<abbrev xmlns:xlink="http://www.w3.org/1999/xlink" xlink:title="maximum total length" xlink:type="simple">TL</abbrev> 217 mm) (<abbrev xmlns:xlink="http://www.w3.org/1999/xlink" content-type="institution" xlink:title="National Museum of Marine Biology—Crustacea Decapoda, National Museum of Marine Biology and Aquarium, Taiwan" xlink:type="simple">NMMB</abbrev> CD6301) [paratype of <italic><tp:taxon-name><tp:taxon-name-part taxon-name-part-type="genus" reg="Bathynomus">B.</tp:taxon-name-part> <tp:taxon-name-part taxon-name-part-type="species" reg="paracelensis">paracelensis</tp:taxon-name-part></tp:taxon-name></italic>]; <bold>F</bold>. Ovigerous female (<abbrev xmlns:xlink="http://www.w3.org/1999/xlink" xlink:title="maximum total length" xlink:type="simple">TL</abbrev> 210 mm) (<abbrev xmlns:xlink="http://www.w3.org/1999/xlink" content-type="institution" xlink:title="National Museum of Marine Biology—Crustacea Decapoda, National Museum of Marine Biology and Aquarium, Taiwan" xlink:type="simple">NMMB</abbrev> CD6302) [paratype of <italic><tp:taxon-name><tp:taxon-name-part taxon-name-part-type="genus" reg="Bathynomus">B.</tp:taxon-name-part> <tp:taxon-name-part taxon-name-part-type="species" reg="paracelensis">paracelensis</tp:taxon-name-part></tp:taxon-name></italic>].</p></caption><graphic xmlns:xlink="http://www.w3.org/1999/xlink" xlink:href="zookeys-1273-185_article-179260__-g001.jpg" id="oo_1563624.jpg" position="float" orientation="portrait" xlink:type="simple"><uri content-type="original_file" xlink:type="simple">https://binary.pensoft.net/fig/1563624</uri></graphic></fig><fig id="F2" position="float" orientation="portrait"><object-id xmlns:xlink="http://www.w3.org/1999/xlink" content-type="doi" xlink:type="simple">10.3897/zookeys.1273.179260.figure2</object-id><object-id xmlns:xlink="http://www.w3.org/1999/xlink" content-type="arpha" xlink:type="simple">7EE3B196-D5A4-5BB2-90E3-DF8F9121064B</object-id><label>Figure 2.</label><caption><p><italic><tp:taxon-name><tp:taxon-name-part taxon-name-part-type="genus" reg="Bathynomus">Bathynomus</tp:taxon-name-part> <tp:taxon-name-part taxon-name-part-type="species" reg="vaderi">vaderi</tp:taxon-name-part></tp:taxon-name></italic> Ng, Sidabalok &amp; Nguyen, 2025. <bold>A–C, G</bold>. Holotype male (<abbrev xmlns:xlink="http://www.w3.org/1999/xlink" xlink:title="maximum total length" xlink:type="simple">TL</abbrev> 266 mm) (<abbrev xmlns:xlink="http://www.w3.org/1999/xlink" content-type="institution" xlink:title="National University of Singapore" xlink:type="simple">ZRC</abbrev> 2022.0621); <bold>D</bold>. Paratype male (<abbrev xmlns:xlink="http://www.w3.org/1999/xlink" xlink:title="maximum total length" xlink:type="simple">TL</abbrev> 270 mm) (<abbrev xmlns:xlink="http://www.w3.org/1999/xlink" content-type="institution" xlink:title="National University of Singapore" xlink:type="simple">ZRC</abbrev> 2024.0176); <bold>E, F, H</bold>. Female (<abbrev xmlns:xlink="http://www.w3.org/1999/xlink" xlink:title="maximum total length" xlink:type="simple">TL</abbrev> 214 mm) (<abbrev xmlns:xlink="http://www.w3.org/1999/xlink" content-type="institution" xlink:title="National Museum of Marine Biology—Crustacea Decapoda, National Museum of Marine Biology and Aquarium, Taiwan" xlink:type="simple">NMMB</abbrev> CD6300) [holotype female of <italic><tp:taxon-name><tp:taxon-name-part taxon-name-part-type="genus" reg="Bathynomus">Bathynomus</tp:taxon-name-part> <tp:taxon-name-part taxon-name-part-type="species" reg="paracelensis">paracelensis</tp:taxon-name-part></tp:taxon-name></italic> Huang &amp; Kawai, 2025]. <bold>A, D</bold>. Engaged closed endites of maxillipeds (right with 4 coupling hooks, left with 5 hooks); <bold>B</bold>. Left endite of maxilliped (with 5 hooks); <bold>C</bold>. Right maxillula with 11 keratinised spines; <bold>E</bold>. Right endite of maxilliped with 5 coupling hooks (detached); <bold>F</bold>. Left endite of maxilliped with 4 coupling hooks (in situ); <bold>G</bold>. Distal margin of left uropodal endopod (13 robust setae, all keratinous); <bold>H</bold>. Distal margin of left uropodal endopod (12 robust setae including damaged setae 8 and 10, seta 11 missing, remaining setae keratinised). Abbreviation: t = distolateral tooth of uropodal endopod.</p></caption><graphic xmlns:xlink="http://www.w3.org/1999/xlink" xlink:href="zookeys-1273-185_article-179260__-g002.jpg" id="oo_1563625.jpg" position="float" orientation="portrait" xlink:type="simple"><uri content-type="original_file" xlink:type="simple">https://binary.pensoft.net/fig/1563625</uri></graphic></fig><fig id="F3" position="float" orientation="portrait"><object-id xmlns:xlink="http://www.w3.org/1999/xlink" content-type="doi" xlink:type="simple">10.3897/zookeys.1273.179260.figure3</object-id><object-id xmlns:xlink="http://www.w3.org/1999/xlink" content-type="arpha" xlink:type="simple">A7FA9D10-EA9F-5657-B324-B0D0007A0CF2</object-id><label>Figure 3.</label><caption><p><italic><tp:taxon-name><tp:taxon-name-part taxon-name-part-type="genus" reg="Bathynomus">Bathynomus</tp:taxon-name-part> <tp:taxon-name-part taxon-name-part-type="species" reg="vaderi">vaderi</tp:taxon-name-part></tp:taxon-name></italic> Ng, Sidabalok &amp; Nguyen, 2025. <bold>A–H</bold>. Type specimens of <italic><tp:taxon-name><tp:taxon-name-part taxon-name-part-type="genus" reg="Bathynomus">Bathynomus</tp:taxon-name-part> <tp:taxon-name-part taxon-name-part-type="species" reg="paracelensis">paracelensis</tp:taxon-name-part></tp:taxon-name></italic> Huang &amp; Kawai, 2025. <bold>A, E</bold>. Holotype female (<abbrev xmlns:xlink="http://www.w3.org/1999/xlink" xlink:title="maximum total length" xlink:type="simple">TL</abbrev> 214 mm) (<abbrev xmlns:xlink="http://www.w3.org/1999/xlink" content-type="institution" xlink:title="National Museum of Marine Biology—Crustacea Decapoda, National Museum of Marine Biology and Aquarium, Taiwan" xlink:type="simple">NMMB</abbrev> CD6300); <bold>B, F</bold>. Paratype ovigerous female (<abbrev xmlns:xlink="http://www.w3.org/1999/xlink" xlink:title="maximum total length" xlink:type="simple">TL</abbrev> 219 mm) (<abbrev xmlns:xlink="http://www.w3.org/1999/xlink" content-type="institution" xlink:title="National Museum of Marine Biology—Crustacea Decapoda, National Museum of Marine Biology and Aquarium, Taiwan" xlink:type="simple">NMMB</abbrev> CD6299); <bold>C, G</bold>. Paratype female (<abbrev xmlns:xlink="http://www.w3.org/1999/xlink" xlink:title="maximum total length" xlink:type="simple">TL</abbrev> 217 mm) (<abbrev xmlns:xlink="http://www.w3.org/1999/xlink" content-type="institution" xlink:title="National Museum of Marine Biology—Crustacea Decapoda, National Museum of Marine Biology and Aquarium, Taiwan" xlink:type="simple">NMMB</abbrev> CD6301); <bold>D, H</bold>. Paratype ovigerous female (<abbrev xmlns:xlink="http://www.w3.org/1999/xlink" xlink:title="maximum total length" xlink:type="simple">TL</abbrev> 210 mm) (<abbrev xmlns:xlink="http://www.w3.org/1999/xlink" content-type="institution" xlink:title="National Museum of Marine Biology—Crustacea Decapoda, National Museum of Marine Biology and Aquarium, Taiwan" xlink:type="simple">NMMB</abbrev> CD6302). <bold>A–D</bold>. Clypeus; <bold>E–H</bold>. Subdorsal view of cephalon. Abbreviations: cw = width of clypeus; cl = length of clypeus.</p></caption><graphic xmlns:xlink="http://www.w3.org/1999/xlink" xlink:href="zookeys-1273-185_article-179260__-g003.jpg" id="oo_1563626.jpg" position="float" orientation="portrait" xlink:type="simple"><uri content-type="original_file" xlink:type="simple">https://binary.pensoft.net/fig/1563626</uri></graphic></fig></tp:treatment-sec><ref-list><ref id="B1"><mixed-citation xmlns:xlink="http://www.w3.org/1999/xlink" xlink:type="simple">Ahyong ST (2025) The deepest known supergiant deep-sea isopod: <italic><tp:taxon-name><tp:taxon-name-part taxon-name-part-type="genus">Bathynomus</tp:taxon-name-part> <tp:taxon-name-part taxon-name-part-type="species">wilsoni</tp:taxon-name-part></tp:taxon-name></italic>, a new species from the Sulu Sea, Philippines (<tp:taxon-name><tp:taxon-name-part taxon-name-part-type="superfamily">Crustacea</tp:taxon-name-part></tp:taxon-name>: <tp:taxon-name><tp:taxon-name-part taxon-name-part-type="class">Isopoda</tp:taxon-name-part></tp:taxon-name>: <tp:taxon-name><tp:taxon-name-part taxon-name-part-type="family">Cirolanidae</tp:taxon-name-part></tp:taxon-name>). The Raffles Bulletin of Zoology 73: 169–183. <ext-link xlink:href="10.26107/RBZ-2025-0012" ext-link-type="doi" xlink:type="simple">https://doi.org/10.26107/RBZ-2025-0012</ext-link></mixed-citation></ref><ref id="B12"><mixed-citation xmlns:xlink="http://www.w3.org/1999/xlink" xlink:type="simple">Huang M-C, Kawai T, Bruce NL (2022) A new species of <italic><tp:taxon-name><tp:taxon-name-part taxon-name-part-type="genus">Bathynomus</tp:taxon-name-part></tp:taxon-name></italic> Milne-Edwards, 1879 (<tp:taxon-name><tp:taxon-name-part taxon-name-part-type="class">Isopoda</tp:taxon-name-part></tp:taxon-name>: <tp:taxon-name><tp:taxon-name-part taxon-name-part-type="family">Cirolanidae</tp:taxon-name-part></tp:taxon-name>) from the southern Gulf of Mexico with a redescription of <italic><tp:taxon-name><tp:taxon-name-part taxon-name-part-type="genus">Bathynomus</tp:taxon-name-part> <tp:taxon-name-part taxon-name-part-type="species">jamesi</tp:taxon-name-part></tp:taxon-name></italic> Kou, Chen &amp; Li, 2017 from off Pratas Island, Taiwan. Journal of Natural History 56(13–16): 885–921. <ext-link xlink:href="10.1080/00222933.2022.2086835" ext-link-type="doi" xlink:type="simple">https://doi.org/10.1080/00222933.2022.2086835</ext-link></mixed-citation></ref><ref id="B22"><mixed-citation xmlns:xlink="http://www.w3.org/1999/xlink" xlink:type="simple">Ng PKL, Sidabalok CM, Nguyen TS (2025) A new species of supergiant <italic><tp:taxon-name><tp:taxon-name-part taxon-name-part-type="genus">Bathynomus</tp:taxon-name-part></tp:taxon-name></italic> A. Milne-Edwards, 1879 (<tp:taxon-name><tp:taxon-name-part taxon-name-part-type="superfamily">Crustacea</tp:taxon-name-part></tp:taxon-name>, <tp:taxon-name><tp:taxon-name-part taxon-name-part-type="class">Isopoda</tp:taxon-name-part></tp:taxon-name>, <tp:taxon-name><tp:taxon-name-part taxon-name-part-type="family">Cirolanidae</tp:taxon-name-part></tp:taxon-name>) from Vietnam, with notes on the taxonomy of <italic><tp:taxon-name><tp:taxon-name-part taxon-name-part-type="genus">Bathynomus</tp:taxon-name-part> <tp:taxon-name-part taxon-name-part-type="species">jamesi</tp:taxon-name-part></tp:taxon-name></italic> Kou, Chen &amp; Li, 2017. ZooKeys 1223: 289–310. <ext-link xlink:href="10.3897/zookeys.1223.139335" ext-link-type="doi" xlink:type="simple">https://doi.org/10.3897/zookeys.1223.139335</ext-link></mixed-citation></ref><ref id="B11"><mixed-citation xmlns:xlink="http://www.w3.org/1999/xlink" xlink:type="simple">Huang M-C, Kawai T (2025) A new species of supergiant <italic><tp:taxon-name><tp:taxon-name-part taxon-name-part-type="genus">Bathynomus</tp:taxon-name-part></tp:taxon-name></italic> A. Milne-Edwards, 1879 (<tp:taxon-name><tp:taxon-name-part taxon-name-part-type="class">Isopoda</tp:taxon-name-part></tp:taxon-name>: <tp:taxon-name><tp:taxon-name-part taxon-name-part-type="family">Cirolanidae</tp:taxon-name-part></tp:taxon-name>) from the Paracel Islands, South China Sea. Biodiversity Data Journal 13: e144238. <ext-link xlink:href="10.3897/BDJ.13.e144238" ext-link-type="doi" xlink:type="simple">https://doi.org/10.3897/BDJ.13.e144238</ext-link></mixed-citation></ref><ref id="B3"><mixed-citation xmlns:xlink="http://www.w3.org/1999/xlink" xlink:type="simple">Briones-Fourzán P, Lozano-Alvarez E (1991) Aspects of the biology of the giant isopod <italic><tp:taxon-name><tp:taxon-name-part taxon-name-part-type="genus">Bathynomus</tp:taxon-name-part> <tp:taxon-name-part taxon-name-part-type="species">giganteus</tp:taxon-name-part></tp:taxon-name></italic> A. Milne Edwards, 1879 (Flabellifera: <tp:taxon-name><tp:taxon-name-part taxon-name-part-type="family">Cirolanidae</tp:taxon-name-part></tp:taxon-name>), off the Yucatan Peninsula. Journal of Crustacean Biology 11(3): 375–385. <ext-link xlink:href="10.2307/1548464" ext-link-type="doi" xlink:type="simple">https://doi.org/10.2307/1548464</ext-link></mixed-citation></ref><ref id="B31"><mixed-citation xmlns:xlink="http://www.w3.org/1999/xlink" xlink:type="simple">Soto JMR, Mincarone MM (2001) Distribution and morphology of the giant isopods <italic><tp:taxon-name><tp:taxon-name-part taxon-name-part-type="genus">Bathynomus</tp:taxon-name-part> <tp:taxon-name-part taxon-name-part-type="species">giganteus</tp:taxon-name-part></tp:taxon-name></italic> and <italic><tp:taxon-name><tp:taxon-name-part taxon-name-part-type="genus">Bathynomus</tp:taxon-name-part> <tp:taxon-name-part taxon-name-part-type="species">miyarei</tp:taxon-name-part></tp:taxon-name></italic> (Flabellifera, <tp:taxon-name><tp:taxon-name-part taxon-name-part-type="family">Cirolanidae</tp:taxon-name-part></tp:taxon-name>) off southern Brazil. Mare Magnum 1: 141–145.</mixed-citation></ref><ref id="B4"><mixed-citation xmlns:xlink="http://www.w3.org/1999/xlink" xlink:type="simple">Bruce NL (1986) <tp:taxon-name><tp:taxon-name-part taxon-name-part-type="family">Cirolanidae</tp:taxon-name-part></tp:taxon-name> (<tp:taxon-name><tp:taxon-name-part taxon-name-part-type="superfamily">Crustacea</tp:taxon-name-part></tp:taxon-name>: <tp:taxon-name><tp:taxon-name-part taxon-name-part-type="class">Isopoda</tp:taxon-name-part></tp:taxon-name>) of Australia. Records of the Australian Museum 6(Supplement 6): 1–239. <ext-link xlink:href="10.3853/j.0812-7387.6.1986.98" ext-link-type="doi" xlink:type="simple">https://doi.org/10.3853/j.0812-7387.6.1986.98</ext-link></mixed-citation></ref><ref id="B19"><mixed-citation xmlns:xlink="http://www.w3.org/1999/xlink" xlink:type="simple">Lowry JK, Dempsey K (2006) The giant deep-sea scavenger genus <italic><tp:taxon-name><tp:taxon-name-part taxon-name-part-type="genus">Bathynomus</tp:taxon-name-part></tp:taxon-name></italic> (<tp:taxon-name><tp:taxon-name-part taxon-name-part-type="superfamily">Crustacea</tp:taxon-name-part></tp:taxon-name>, <tp:taxon-name><tp:taxon-name-part taxon-name-part-type="class">Isopoda</tp:taxon-name-part></tp:taxon-name>, <tp:taxon-name><tp:taxon-name-part taxon-name-part-type="family">Cirolanidae</tp:taxon-name-part></tp:taxon-name>) in the Indo-West Pacific. In: Richer De Forges B, Justine J-L (Eds) Tropical Deep-Sea Benthos, Vol. 24. Mémoires du Muséum national d’Histoire, Paris 193: 163–192.</mixed-citation></ref></ref-list></tp:taxon-treatment>
